# Supplementary material for: Coupling to octahedral tilts in halide perovskite nanocrystals induces phonon-mediated attractive interactions between excitons
Source: Nat Phys. 2023 Nov 9;20(1):47–53. doi: 10.1038/s41567-023-02253-7 (PMC10791581; doi:10.1038/s41567-023-02253-7)
Supplement: Supplementary file 2 — Source data for Fig. 2a–c: time-dependent differential scattering data integrated about specific q values as indicated (a), power-dependent differential scattering profiles (b), maximum differential scattering intensity versus fluence (c). [file 41567_2023_2253_MOESM2_ESM.txt]

Figure 2a
time (ps)
-3., -2.8, -2.6, -2.4, -2.2, -2., -1.8, -1.6, -1.4, -1.2, -1., -0.8, -0.6, -0.4, -0.2, 0., 0.2, 0.4, 0.6, 0.8, 1., 1.2, 1.4, 1.6, 1.8, 2., 2.2, 2.4, 2.6, 2.8, 3., 3.2, 3.4, 3.6, 3.8, 4., 4.19, 4.39, 4.59, 4.79, 5.49, 6.49, 7.49, 8.49, 9.49, 10.49, 11.49, 12.49, 13.49, 14.49, 19.98, 24.98, 29.98, 34.97, 39.97, 44.97, 49.96, 59.96, 79.94, 99.93, 119.91, 139.9, 159.89, 179.87, 199.86

q=2.6 (diff (%) \newline err)
0.0264804380653152659,0.2518286072034762572,-0.2162661198670562868,0.1619450118395719924,-0.1975074991760024563,-0.2528858475152592802,-0.0527867696501472012,0.2307798327532024228,-0.2583225599808895689,0.2530995369474251283,-0.1673093475276132704,-0.479978956547522669,-0.2345401376696503240,0.0731558337806479471,-0.2877202615194744952,-0.0467048615746863635,-0.2203617742764530339,-1.376862300168530728,-0.928937421789933971,-1.199026023178115143,-1.853197914718823348,-1.625037457660083500,-1.676028505290209599,-2.59267149962158719,-1.77506985937921262,-2.60665315230755009,-1.686323424803078878,-2.68335727007476602,-2.55217789591827657,-2.691464406644744696,-2.88144628828992897,-2.06596893221231534,-2.87150472748140786,-2.75115765133812973,-2.38074911464948186,-3.03426417711573625,-3.11514804535322293,-2.88843358686570451,-2.84579810259323776,-2.77061451170315248,-2.48135728200850747,-3.09220994962518055,-2.66406211960378066,-2.615265571015863630,-2.57119969422095922,-2.54299094737537409,-2.11011527460629813,-2.00321116922151132,-2.22590722568216886,-1.702536381529366742,-1.178395631070432239,-1.177788753822056593,-1.319760130661219271,-1.566473953128477432,-1.246202678829514373,-1.214424212554911114,-1.070317705249237207,-1.021148190029183691,-0.4671166440070810138,-0.695124803708131678,-0.4286005038627189094,-0.0481784423219127160,-0.1153206904485099055,-0.2580541955747340624,-0.0580312539666628380
0.2431168145830115158,0.2387975200179374211,0.2373419996977288281,0.2447023557512387578,0.2441471948525901543,0.2407362623788673785,0.2311593352517532729,0.2410643377236047682,0.2485953511115959233,0.2438345015168460489,0.2427362448989925431,0.2436885563669669668,0.2314953746054811618,0.2410929915716617043,0.2444306559213466599,0.2434586482436810601,0.2415572616684589242,0.2420895545680917671,0.2399671466219691907,0.2352392726610454947,0.2406651912835013732,0.2366713072502009864,0.2355342697500038777,0.2377460299092329688,0.2341183109095083758,0.2366329677356195536,0.2349415314088451416,0.2334512205997531779,0.2327975280320481412,0.2350837536037973409,0.2345373294057853499,0.2448889899146711812,0.2326427962090807907,0.2425526193434880561,0.2402123405438867263,0.2313387209829901039,0.2331642517457563051,0.2376683426723428885,0.2328725283933586884,0.2316066939559740397,0.2412759782849094179,0.2336360937601031879,0.2418903414562328186,0.2342773434324822006,0.2375898535482092553,0.2379642508480425271,0.2408834477362459786,0.2353727181519748825,0.2377655976152658585,0.2374785459270332666,0.2394980687607615006,0.2399257209744229790,0.2361780740419606457,0.2391503476672837107,0.2384165844576185608,0.2398360462524476552,0.2385779046428777536,0.2367317565257510468,0.2365237376816098800,0.2394428791896573223,0.2424089163165513987,0.2453840780471035752,0.2429163547734922761,0.2329509894563368943,0.2418385186690627264
 
q=4.0
-0.2316537185973210730,-0.0096900509545551715,0.1909681949756868385,-0.0553787272358644355,-0.1258994167852813528,0.0272479630185475281,-0.0389031363038100171,-0.0890052249003340119,0.4183843482115639624,0.1005785929735458211,-0.0167936601781631555,0.2372327396917087820,0.1309135633673080884,-0.0429684657559533169,-0.1543619797694355514,0.292160175463023685,0.4043464328764148910,0.2356701613995782227,0.1636098578833873392,-0.2437447910785314861,0.4406178223892694146,0.322217412602850334,0.1430695383655790863,0.3293644086812741533,0.2249729431862183516,0.311505773199519819,0.999209836433765918,0.769112646859075686,0.4953400408643238162,0.889314711913669429,0.783319147222684901,0.489042220107650395,0.653683189105565940,0.593297226518320641,1.306126789019020635,0.939238927678863152,0.970502486835128544,1.151476994556313299,0.4569606401026880048,0.713227162677265655,1.142078819721639006,1.231970535397490426,0.619834919568194106,0.660534092044346494,0.813952207371197456,0.768559650379014723,0.521562970703658871,0.771435852194607086,0.808109350034571923,0.611844946486721688,0.309084253899373588,0.826641768692420774,0.926080521146847734,0.358391493466890470,0.538817745261466406,0.618421808109423910,0.670190638403076616,0.507358541832588473,0.2983139941124120432,0.0857583203410478292,0.3418923492305765499,0.4759053777434505317,0.423516664468055181,0.0484751056008478574,0.323800187555652310
0.1794878009590192531,0.1797650234683873196,0.1716262228592335416,0.1843134624356124277,0.1780300522078270400,0.1799240359270531843,0.1765757758246571699,0.1795792900362207774,0.1826365126667417894,0.1827431490840047212,0.1813575968480025028,0.1813944033215794604,0.1779678047459525450,0.1833289130740693849,0.1760926870436952127,0.1783886961585298763,0.1848908089281226039,0.1793291155818400739,0.1776454531666294797,0.1725747835993390418,0.1753608842076763937,0.1778093118057332507,0.1728726564155027128,0.1776954143753175046,0.1738018270949378755,0.1797316583234316942,0.1759006565403682929,0.1798084030443392637,0.1804223551107146943,0.1817909194151251845,0.1888436477111302486,0.1792981917098157760,0.1745198760797800538,0.1707603291688765535,0.1901518090946192267,0.1846113417015043257,0.1795362120748781987,0.1754633117605986481,0.1729400682179592021,0.1815462052132255008,0.1790649430466473263,0.1797485676430852858,0.1803763040412625470,0.1892095305751022896,0.1716250225388505208,0.1801227855321788829,0.1840696490127403560,0.1840378296097803333,0.1828049781599492910,0.1752950946488874266,0.1856945072433735230,0.1738366985405865011,0.1772947753118508384,0.1861069656694315705,0.1793058662141490707,0.1764612274727045439,0.1802483047734067397,0.1807384896985045336,0.1813675413624799105,0.1707102391301339015,0.1755902739239409312,0.1789425349731241798,0.1768480231714854688,0.1807936265905340485,0.1767843794909364905
   
q=3.57
-0.1708996102682650730,-0.1564354413306374502,0.2200496493700662569,0.1857134316009667885,-0.2493276396403904145,-0.4939625660892492032,-0.0056289071627626680,-0.2652853829539098556,-0.552840419295473476,0.0441057147178272518,-0.565543844043906517,-0.3375813163167384856,0.022270185177649940,-0.2047187434948617928,-0.4849536017980628777,0.3454683765791424661,-0.447652320126837946,-0.605635389847233539,-0.642106697625027013,-1.076840145447809387,-0.996171338824696375,-0.889127828602381737,-1.317183845213421165,-1.497889578816808702,-1.525335176993011252,-1.820105080335892785,-1.167257238666059320,-1.998570625364641350,-1.540896048836432537,-1.807611414677094920,-1.791162209455144865,-1.642152041955876488,-2.113748118029342284,-2.308400645496392814,-1.599999824342639445,-2.467707815860672597,-2.249271457374079421,-2.046341181058516540,-1.956038491680733688,-2.101630567269355931,-1.930565800604273815,-2.124400256441089750,-1.881792295976441604,-2.013030174647969838,-2.040731862243948634,-2.32866717151013522,-1.403635463214916939,-1.698981888686788147,-1.463328079884129200,-1.339830460688957188,-1.227463801591910127,-0.969975530621768980,-1.199580105920248206,-1.387235007309782467,-0.796825101245206724,-0.759463156034850893,-0.422491138893354335,-0.792029951203186693,-0.4137788983355334574,-0.3709580561092070776,-0.3628615918481802324,-0.2301472383572752088,-0.4993309067422054677,-0.0520986999631596892,-0.395673383374731751
0.2269649822175863878,0.2219639387715447565,0.2135463405410331565,0.2253103498234033198,0.2217132793452663114,0.2233801265127937485,0.2168596297751561502,0.2246646087461338730,0.2206631092322115626,0.2243342779064913225,0.2278724623383736039,0.2177992953306085010,0.2187575866330681088,0.2230918339052826958,0.2240862468805995013,0.2271987736544129867,0.2258293398695874117,0.2214024252368002173,0.2169530326721142644,0.2166734469848128525,0.2195526472673849259,0.2187192629958429559,0.2151746601261021764,0.2180806821370972208,0.2117597808070307474,0.2170684363807233186,0.2218016761735564771,0.2147312259779326949,0.2143090573576725118,0.2155176158274136632,0.2153060683472464820,0.2214076540163928719,0.2113978861680794079,0.2181061811060275394,0.2097790201352307966,0.2225072909461611207,0.2166155688944528346,0.2147592392172585296,0.2108032012037085096,0.2175668265806088982,0.2230325552830235594,0.2208388811625360520,0.2143974004941573562,0.2134866663940232129,0.2151256832467767927,0.2172909861079141518,0.2162089646360090453,0.2118864690205205136,0.2154550060973514998,0.2179841453206468962,0.2062818320260447785,0.2252016607587892757,0.2174813490380072054,0.2162794173193089694,0.2160586122124146714,0.2132332390960916352,0.2214068948713062085,0.2156483239274829509,0.2186342936053252135,0.2170571765706025965,0.2249021877121472762,0.2270585524009938034,0.2185249146380361879,0.2246426931445100288,0.2117529786729872584

q=5.6
-0.2208788250479397264,-0.0648301856270557263,-0.1473582240614745467,0.1092332924737125341,0.1029551172148099849,-0.0113815968284197402,-0.1584808660917875409,-0.3047071810411502848,-0.1953770810180187643,0.0807010429617050495,-0.0726834451460684161,-0.1532681418871985614,-0.1428396791021387214,-0.2482889433746861413,0.0843844673123018195,-0.0948312046700744843,-0.344799243684654605,-0.4830560435228363018,-0.725696774477582587,-0.872077183232369811,-0.795506364939081328,-1.142063046275162567,-1.340980589051656569,-1.679064023243345854,-0.936766520451830904,-1.522795957210633760,-1.214442594342390300,-1.684124788577734005,-1.274099054985286306,-1.468256518809298423,-1.424609476398374998,-1.282064167989474076,-1.196633432852231079,-1.573828331369257742,-1.484126327931248293,-1.750789752805824594,-1.454138065997076142,-1.734300815688686918,-2.10171882591639747,-1.74006358529102522,-1.606634929968659074,-1.412719419048244977,-1.705810745271965054,-1.264489039919326127,-1.506561815294692784,-1.488809445730689425,-0.987927871516170175,-1.276994767143001086,-1.476357978943359147,-1.501569539158497829,-1.256824244342186882,-0.781676361462053561,-1.263078003748726277,-1.005059770004946056,-0.574677676022276577,-0.619438485761857135,-0.684519196536273454,-0.4773663337089564159,-0.1906779197248996209,-0.347674905379237193,-0.6754238927099542939,-0.626077131858605495,-0.3431455130600691726,-0.3102517422096158117,-0.0737175215346403956
0.2172937890506446188,0.2037698132768617034,0.2042406646771652616,0.2086028153818302704,0.2135431972856851425,0.2142003104802491232,0.2174914757368158072,0.2131871913139618999,0.2105150359637939129,0.2105533932435632489,0.2029864179391686254,0.2082434635543872205,0.2101652429910773482,0.2119524569709018699,0.2169611127346321762,0.2137194234289636651,0.2224076932370444486,0.2062456298570223005,0.2073093533990426847,0.1989448583472995686,0.2041612213492685748,0.2074637285998283455,0.2109130110169775025,0.2041142276113362517,0.2054459283894807007,0.2108298427068202702,0.2046847953713425672,0.1958080744300129616,0.2020412472619286250,0.2109996054530487099,0.2014828865966448524,0.2017495374882391504,0.1986670744853419341,0.2044553763269886291,0.2122956773365964058,0.1875196223923189802,0.2096491314819287709,0.2158377997384824160,0.2033248718807990565,0.2055466494974186202,0.2098586142525643194,0.2033831792815300839,0.2070713639414112592,0.2094336559821998752,0.2044531566973977977,0.2066050093220079981,0.2035278648112548663,0.2105302672386152228,0.2129591902673041485,0.1961601688713736825,0.2087872832055419953,0.2075410828518678900,0.1998109038958359598,0.2012914247263200230,0.2087039935340136868,0.2104847251062869950,0.2151665775562262932,0.2051101808461867091,0.2046330715066583897,0.1999209906389513303,0.2000833991917283305,0.2068937876823037112,0.2068461710791466165,0.2052295887332322249,0.2065052405966801318

Figure 2b
(q(A^-1), followed by dI for powers (mJ/cm^2): 0.07, 0.1, 0.18, 0.25, 0.35, 0.5, 0.55, 0.6, 0.65, 0.7)
0.,0,0,0,0,0,0,0,0,0,0
0.0222800000000000012,0,0,0,0,0,0,0,0,0,0
0.0445600000000000024,0,0,0,0,0,0,0,0,0,0
0.0668400000000000105,0,0,0,0,0,0,0,0,0,0
0.0891200000000000048,0,0,0,0,0,0,0,0,0,0
0.111399999999999999,0,0,0,0,0,0,0,0,0,0
0.133680000000000021,0,0,0,0,0,0,0,0,0,0
0.155960000000000015,0,0,0,0,0,0,0,0,0,0
0.17824000000000001,0,0,0,0,0,0,0,0,0,0
0.200520000000000004,0,0,0,0,0,0,0,0,0,0
0.222799999999999998,0,0,0,0,0,0,0,0,0,0
0.24508000000000002,0,0,0,0,0,0,0,0,0,0
0.267360000000000042,0,0,0,0,0,0,0,0,0,0
0.289640000000000009,0,0,0,0,0,0,0,0,0,0
0.311920000000000031,0,0,0,0,0,0,0,0,0,0
0.334199999999999997,0,0,0,0,0,0,0,0,0,0
0.356480000000000019,0,0,0,0,0,0,0,0,0,0
0.378760000000000041,0,0,0,0,0,0,0,0,0,0
0.401040000000000008,0,0,0,0,0,0,0,0,0,0
0.42332000000000003,0,0,0,0,0,0,0,0,0,0
0.445599999999999996,0,0,0,0,0,0,0,0,0,0
0.467880000000000018,0,0,0,0,0,0,0,0,0,0
0.49016000000000004,0,0,0,0,0,0,0,0,0,0
0.512440000000000007,0,0,0,0,0,0,0,0,0,0
0.534720000000000084,0,0,0,0,0,0,0,0,0,0
0.557000000000000051,0,0,0,0,0,0,0,0,0,0
0.579280000000000017,0,0,0,0,0,0,0,0,0,0
0.601559999999999984,0,0,0,0,0,0,0,0,0,0
0.623840000000000061,0,0,0,0,0,0,0,0,0,0
0.646120000000000028,0,0,0,0,0,0,0,0,0,0
0.668399999999999994,0,0,0,0,0,0,0,0,0,0
0.690680000000000072,0,0,0,0,0,0,0,0,0,0
0.712960000000000038,0,0,0,0,0,0,0,0,0,0
0.735240000000000005,0,0,0,0,0,0,0,0,0,0
0.757520000000000082,0,0,0,0,0,0,0,0,0,0
0.779800000000000049,0,0,0,0,0,0,0,0,0,0
0.802080000000000015,0,0,0,0,0,0,0,0,0,0
0.824360000000000093,0,0,0,0,0,0,0,0,0,0
0.846640000000000059,0,0,0,0,0,0,0,0,0,0
0.868920000000000026,0,0,0,0,0,0,0,0,0,0
0.891199999999999992,0,0,0,0,0,0,0,0,0,0
0.91348000000000007,0,0,0,0,0,0,0,0,0,0
0.935760000000000036,0,0,0,0,0,0,0,0,0,0
0.958040000000000003,0,0,0,0,0,0,0,0,0,0
0.98032000000000008,0,0,0,0,0,0,0,0,0,0
1.00260000000000016,0,0,0,0,-7.84115313247392545,68.475759963453374,-137.8050773084004561,0,0,0
1.02488000000000001,0,-1.29775643967114152,-0.663652428031931255,-0.384526440345354714,-0.170035290444180261,-0.275321704352314973,0.511775788573517687,2.00481769230459741,11.27303501616097492,0
1.04716000000000009,-0.0199831160308109879,-0.04317475576937288,-0.165252079045557368,-0.413090678323748631,-0.069379546284559848,0.186215298994432857,0.583492308940329857,0.194824759016662588,0.0980467567879068184,0.171910153937472887
1.06944000000000017,0.0285292954626915176,-0.002997602075230019,-0.199777695212254962,-0.277517523270319304,0.300869400524611086,0.365685014674002967,0.202662958063129345,0.1137842093760004294,0.350489884640282551,0.1300276800485856837
1.09172000000000002,0.0204923736984678473,-0.1712339079864078628,-0.151472333745477921,0.151253302866334493,-0.171330253837220392,0.189427621635498949,0.148800436666685226,-0.161681849266853743,0.479977837062388814,0.261297171128465927
1.1140000000000001,-0.180197930149902423,-0.121996326187525671,0.0499267651339372759,0.1251963008492252075,-0.1366036675944575784,-0.0119819328807549384,0.337254689975182778,0.166514511465214676,0.288148956433835316,0.317176808392105408
1.13627999999999996,-0.260890259329324442,-0.1222984806076284278,-0.0044844966389521734,0.039636759956050496,0.0117149876770009601,0.279226700124156989,0.109903737713406821,-0.034984469053843503,0.1842954625394599005,0.214761028148832357
1.15856000000000003,-0.174159734295517996,-0.0626970420377179812,-0.0646522559616291709,-0.0278762815127027719,-0.399504621358604539,-0.0554519390294754195,-0.0823833144777772822,-0.192184554154318912,0.239226759011781403,0.1447649845684839051
1.18084000000000011,-0.289447426089304849,0.0097742469858950187,0.214845015243548525,0.0451490757744699503,-0.1501113274348690463,0.135413940163286173,-0.220987365757598107,0.1165481968687177919,0.0938394335276313,0.22625653566067519
1.20311999999999997,-0.283849500997688978,-0.0097954270370708974,0.217675195464326551,-0.180678659841664771,-0.361126333558876606,0.0620870364423171447,-0.0059890142223206141,0.0278669647244239454,0.205753868660863412,0.244482211458534285
1.22540000000000004,-0.287031616324781483,0.12909547434607594,0.191753712270267341,0.0286305369084089191,-0.202977919986284498,0.156898165757412209,-0.137316145159658232,0.017313705603260843,0.299192065125088016,0.431787940145433979
1.24768000000000012,-0.290194454572432245,0.082430524407264644,0.212955921913052754,0.0123761606669245579,0.029922446569937144,0.258245113461879922,-0.039366047360423415,-0.22569498489969253,0.142860035155217082,0.0756533927993933292
1.26995999999999998,-0.0784143044343279874,-0.1114830935935813352,0.223336309789605725,-0.063161027730536584,0.011866855131431312,0.262447473762444011,0.098198058036535418,0.098748169832625812,0.0082301936471126346,0.126055711174816648
1.29224000000000006,-0.0083658855648336833,-0.0546547994819236334,0.0968105212149544102,-0.115655271137978216,-0.104666292476143898,0.295796904159636553,-0.025406670479813237,-0.357144890950729238,0.404788172426726572,-0.025401919773519327
1.31452000000000013,0.0756792921866469015,-0.1609120624368294422,0.338335035145407179,0.100782032538768079,-0.272973291198563658,0.057864470651040528,-0.105516650215937235,-0.1062156071282005856,0.20225745999520714,-0.041601366440434058
1.33679999999999999,0.142161088136611325,-0.0379691984379323388,0.210643969093403202,0.034033932209178636,-0.1553932749355019655,0.155416964466437643,0.08759953780510208,-0.0060538513147641304,0.387498824853699672,0.189821863479447656
1.35908000000000007,0.103967935163221777,-0.0423325557801845151,0.0681599774778167515,0.068589101280184008,-0.0578267234623491624,0.279284885481208143,0.256587607453185124,-0.019608462431850663,0.204886150982684034,0.529463594567109355
1.38136000000000014,0.093012301991063119,0.0106263824148059571,0.139873837165439576,-0.109734017725021421,0.011066932652361694,0.192136566841199487,0.102166471183356519,-0.006363505110323159,-0.048337304811499726,0.554420087864563066
1.40364,0.055344828980444058,0.124050329196330036,0.123017559441127688,-0.064917121719871657,0.0445569318387958051,0.18842963356225954,-0.055086531557258345,-0.077678859295532324,0.097272852727332201,0.275808409902342552
1.42592000000000008,0.042767364924282666,0.090589926104812038,-0.03949380368296336,-0.134166483482569876,-0.0002524921840212427,0.373051184049440251,-0.036276901644187565,-0.196124525117867253,0.243831153673681308,0.296821663747080716
1.44820000000000015,-0.0736272724783768664,0.041354858234887187,0.0008927531743326278,0.074124301912976684,0.160163085499875762,0.138247114815532673,-0.0292262198118304894,0.224731297751499453,0.346138483511035322,0.0928129159530146053
1.47048000000000001,-0.149775290545327955,-0.0972325557770302301,-0.0791896591166889423,-0.062738585266341934,0.166690559843193767,0.171769133953328282,0.110283962714060057,-0.049625282214341898,0.360311524203173021,0.27244564874843202
1.49276000000000009,-0.289649860861932756,-0.189895753293354327,0.019680766729519905,0.1341435582674607024,0.02272964271577127,0.296907849475206716,0.192299659139035871,-0.143378337530370978,0.335491110706479148,0.213429491950112349
1.51504000000000016,-0.190203849623987037,-0.1222122696406294298,0.072953235948040221,0.060226426666961208,0.180945958174530234,0.433468822367554123,0.045606372583369775,-0.016114367389830214,0.124159488982643736,0.35129532113656356
1.53732000000000002,-0.1022275760778424414,0.159130934806682422,-0.143752613802409369,0.153507296389027159,0.189423677559627934,0.514113482763815466,0.217953637611693451,-0.152230619844158727,0.241347048417423118,0.392483171768355371
1.5596000000000001,0.016406357388010204,-0.167711854407700063,0.078317916315603989,0.265944016440570447,-0.110439625234025094,0.350665246844141194,0.390700481728324875,-0.023560350240588168,0.44093818078059209,0.241126567024286281
1.58188000000000018,0.01042847256030463,-0.004110297209184571,0.0612713362094330161,0.1523028151983348011,0.05596961435301534,0.397069513588619222,0.0658304081769776799,-0.0463088053234980944,0.563355793267448488,-0.174913395915993253
1.60416000000000003,0.022832543677482359,-0.005581231505848397,0.128590686095093562,0.278564152301563728,0.0239337234743643261,0.687865404605677189,0.027020285449828305,0.146221495961279736,0.474014600504018391,-0.199623316198215432
1.62644000000000011,0.106542099110205159,0.089710509410426541,0.126744304225036811,0.380390459292430677,0.184136866174872845,0.496090793857530486,-0.236469401733999121,0.18216274349553091,0.643963804580751087,-0.038600325533040852
1.64872000000000018,0.303389522109192726,0.138247433372510622,0.118095255432896781,0.391580257936413004,0.170698175143084864,0.5643351347863442,0.104707010739619138,0.212741367402126257,0.733450067249077353,-0.167510852343003509
1.67100000000000004,0.166050692774041849,0.110919836478847435,0.238919790011198174,0.125131560316597574,0.1112965045196756472,0.702556583705981674,0.355039373096574837,0.0732306835563525452,0.435391784283074497,0.058062064464428576
1.69328000000000012,0.198382290401919712,0.019848901472966682,0.175875682769839978,-0.004730982740477868,0.1711779591574204562,0.540212859317567334,0.473437077484235691,0.0625054147293877191,0.356556180788532753,-0.0244574963479009758
1.7155600000000002,-0.0388739746184763903,0.03371675436124072,0.0335612001770767138,0.092612482553519254,0.0948051904362371967,0.436832269321218269,-0.008543655820377721,0.103877562617635602,0.587980477727954594,0.177064750339890546
1.73784000000000005,0.0664632554820274255,0.079943720579690576,0.103009864244464608,0.073846780897823108,-0.0662708655949175475,0.218627342231272781,0.289363419221050057,0.180420625829066068,0.347914722532635508,-0.279442581975879997
1.76012000000000013,0.136133569293860798,0.135463283916414656,0.136586770637129339,0.243737929880410785,-0.218234167530491199,0.674952602069619975,0.414848376714298112,0.43935331778311229,0.41407019786297693,0.04607921897213646
1.78239999999999998,0.0092004308965532022,0.056178239575229508,-0.0525933945395094375,0.110323255564857031,-0.289017252109720858,0.481443648333362645,0.240046997940758408,0.308839818525409739,0.505768503249273242,0.088941069201258952
1.80468000000000006,-0.0438983300409579993,0.132980487362755417,0.072262515475630125,0.050191334827428491,-0.097344453085123711,0.167024370142404848,0.175607105438714919,0.0317989922311979149,0.561602201958531423,0.380155773313184994
1.82696000000000014,0.122903191840289208,0.162411150248944002,0.246424226242904883,0.075181349164698208,0.0111893231657375497,0.560587202126856764,0.277588710636335126,0.211940588672800988,0.291232148513890968,0.726432314571567362
1.84924,0.0903868947673632503,0.119651055906903561,0.184107785104559572,-0.116067174691954878,-0.1824451346241513366,0.393355180905850643,0.118775002785092405,0.300549061448093499,0.377694986252084725,0.320575073592318172
1.87152000000000007,0.0709862119130222138,0.281962841844379822,0.488034701709318661,-0.283431650585666658,-0.045135886320640195,0.086470103577766189,0.352892094050142803,0.161411710557963069,0.376880092265575811,0.58571015351308467
1.89380000000000015,0.100232112933991299,0.11780404850752301,0.48209713765104991,0.1085642199698065441,-0.224408663543866238,-0.001649652704300453,0.14710967028169783,0.311648974685757647,0.693685187055829516,0.336395792393270943
1.91608,0.091006265334527048,0.171073256477133184,0.362947420545721836,0.228292072381164876,-0.275834203879895962,0.630005747340312727,0.49470221391770039,0.232296263312091196,0.600151784687146091,0.222459648261252349
1.93836000000000008,0.093237830410859854,0.174409235637901838,0.359441882412006628,0.1194851902984045908,-0.167893388308681252,0.628084051605755034,0.392401306354967644,0.098840314934970107,0.829925876345135594,0.328680190624900524
1.96064000000000016,0.019414158332901138,0.095887701019022734,0.219295926298666816,-0.0232303114394762783,-0.201125286478762301,0.518423309994500703,0.371009932103913413,0.125112422928923665,0.432787003819427231,0.611679303533475742
1.98292000000000002,-0.0169645386398591669,0.0249439472944467527,0.194713410260502984,-0.1430629337449618454,0.006051205227978196,0.580114508215700209,0.136625638449018816,-0.0406211321013005416,0.495728625410507984,0.679542375193264936
2.00520000000000032,0.054206610221794391,0.0595469936358506251,0.003626999207923642,-0.065999513049587358,0.040738648128368908,0.554513462873774926,0.255345962994498472,0.149167289551607079,0.539929067698490667,0.527697593858632338
2.02748000000000017,0.0539043378149762706,0.116679967320876807,0.135226541324021218,0.132085584168323025,0.0368549306744162877,0.504739103869385988,0.191473998739714268,-0.184893263267111613,0.551353374422944173,0.492865176466089572
2.04976000000000003,0.0124398331164969567,0.107927115331032414,0.299314010814787795,0.025858001085495352,0.0041670858846917444,0.314512237656277588,-0.035590824519502379,-0.036179241989387198,0.47177185959170391,0.436409317195787655
2.07204000000000033,0.0017305357979186184,-0.0028722598727360937,0.161317125972637837,-0.084435430625475538,0.045204689004273074,0.240107873102165831,0.191701980844956425,-0.103506644328326042,0.389639266913465954,0.326667083641467154
2.09432000000000018,0.0437490518047641327,0.045708495794524476,0.151389636481261098,-0.11851979869685278,0.103875214403311517,0.413196762033135823,0.183552715990223228,-0.168501492571206113,0.138994674231827528,0.122262219249106678
2.11660000000000004,-0.00389230456458284236,0.167772500004226857,0.218548983319900841,-0.056378784655295305,-0.034577162632154962,0.448691428874293002,0.008714622788009746,-0.270405698021487118,0.29806299012410177,0.2723367883851025
2.13888000000000034,-0.0075029145467159237,0.0238786816974178393,0.14908499420451226,-0.007967685409166619,0.020998499338990922,0.369374341471835815,0.00221696477224162,-0.215428260713744657,0.204011278857043333,0.18635079727100777
2.16116000000000019,-0.009357869658908114,-0.00238802817022814608,0.1008280937347327197,0.138043180954677703,-0.053636105807569862,0.164919727780960453,-0.091706767679008483,-0.085320045475385131,0.256388345459079271,0.082240543550722078
2.18344000000000005,0.0845113497531234034,-0.0436088162598079095,0.0650768956727765056,0.229755164691490321,0.046153555221964182,0.270231694712221721,-0.0807705971077805965,-0.137545740661268456,0.35324918107019454,0.009886606566922973
2.2057199999999999,-0.0103678975616140704,-0.228843729381046607,-0.0057512882724732907,0.389361472616879617,0.207369535302995692,0.264052125253808903,-0.193370579892114369,0.013399668095280037,-0.099924020221949295,0.254774902545463547
2.2280000000000002,0.0285892945338437664,-0.0544435372989014108,0.0150264267766144766,0.302747399502619835,0.134848837281278729,0.12297005478861221,-0.320880484855186927,0.053814038041066381,-0.065877981458687729,0.185937719217678626
2.25028000000000006,0.239127775632757764,-0.083921240320654648,0.090295026335318149,0.231113038605738411,0.164376740545635308,0.245346366371913351,-0.048020246855259071,0.200525987757323259,0.0390303410267037482,0.577741478964412414
2.27255999999999991,0.325492651520010612,0.0013329830281042683,0.328362257798636618,-0.0458909691604193768,0.329823384554451537,0.540690397764736541,0.045345896218828785,0.22655638900706572,0.156343123586718872,0.498012028399507395
2.29484000000000021,0.384509664100402618,0.052541929382331522,0.129628676476770208,-0.107877430352667279,0.506287779660210102,0.504241174550485533,0.0834086352918635906,0.048687124235965773,0.10227743677142268,0.482366291325910218
2.31712000000000007,0.260297845469003655,-0.0020494630202829295,0.124251969633730326,-0.060786436185267953,0.660940234756141165,0.572169641365997891,0.113448593120588616,-0.017928524479578503,0.185935345913688974,0.350211690794469371
2.33939999999999992,0.323925135965324559,0.134297924023861648,0.130034439853719414,0.048858920630881056,0.810503972441418086,0.742037158290992954,0.257687226727217542,0.016951867353460742,0.527856609715358055,0.113062693444196255
2.36168000000000022,0.097142833413124283,0.2182109042890817,0.124301107097553223,0.0227200374020315246,0.481216332136097991,0.664903292765451903,0.223059515180610058,0.03624565997694329,0.41080321759334168,0.164605008578122741
2.38396000000000008,0.0651736821845468961,0.13958402933569544,0.0137692975737832221,0.245710918317276372,0.455560987657351535,0.375027505134002598,0.159657591740114742,-0.121110737634274976,0.318809434534949018,0.241453216815821395
2.40623999999999993,0.239676917672473518,0.0791966274298263502,-0.0459526885194107126,0.215340528741994525,0.0648406169580771109,0.133132556346082277,0.151677628064428784,-0.33152703618728685,0.175365046087939715,-0.2247837520759483
2.42852000000000023,0.1147292453351828056,0.0554565957948111154,-0.0399090510267028978,0.062767424105259546,-0.0178242768939875784,-0.091476804331010839,-0.254633778168133519,-0.623143264846416661,-0.256274214283547561,-0.352284256033538579
2.45080000000000009,-0.0538535717922110566,-0.0225233351704526162,-0.232820909314583824,0.0047647025055163744,-0.113911556812068548,-0.431837435146083193,-0.704327555688906343,-0.929428955238697396,-0.708171661921494777,-0.639396988242898256
2.47307999999999994,-0.202587550086975481,-0.20750842594343847,-0.476980141988385287,-0.422644403274609323,-0.480015003169620258,-0.926518527778237233,-0.95088478090250661,-1.79171153485087231,-0.766985771228675284,-1.284828451122547843
2.49536000000000024,-0.0450142102368830538,-0.30341672029255512,-0.602883389841155082,-0.579997537665638579,-0.951116156799766577,-0.981249254335771148,-1.79006770299488216,-2.05326109306940374,-1.588079579517045592,-2.21361267341703383
2.5176400000000001,-0.153194899787992465,-0.333033600960495863,-0.783417173548309864,-1.238733843492109576,-1.269978124158139821,-1.51151156215038629,-2.06689651419935838,-2.5623116288649872,-2.11187635156329578,-2.72934293497550362
2.53991999999999996,-0.391413940619685499,-0.262609561162455679,-0.80653187910247548,-1.286173984557042738,-1.795185709522895912,-2.04274408730501955,-2.59325265165720498,-2.97291915321762157,-2.39613328653318347,-2.84550739162884181
2.56220000000000026,-0.351537159749193528,-0.280114254729832146,-0.940037715162358012,-1.193688260929423262,-1.608467350072857904,-1.943542927760331884,-2.93986259871653055,-3.30803216226494978,-2.81170819686268758,-3.11053990477963538
2.58448000000000011,-0.305930544902961815,-0.416281775208168558,-1.107785893099252905,-1.235616248640987236,-1.571508919874407328,-2.28619483502019305,-2.94326630386826782,-3.40660436392969346,-2.90833712952853962,-3.54874015959063382
2.60675999999999997,-0.273990222679285106,-0.487441216891842444,-1.013258924197440569,-1.42510191734435671,-1.911974243689676056,-2.52704110359142753,-2.92039211324711912,-3.18958684661382907,-2.698689620912198,-3.35368909171436647
2.62904000000000027,-0.190056170666266129,-0.407973707186069012,-0.835981703153190758,-1.359280789135637602,-1.977124241216028588,-2.44286508020476845,-2.64263541135086277,-2.9907915361201205,-2.49232877468171887,-2.81104372673276459
2.65132000000000012,-0.140544604704104369,-0.304557386479867437,-0.729944758284648471,-0.952717568864191067,-1.66657745619123232,-1.865121402067169587,-1.97371012471603346,-2.65337148059983785,-1.968546494158527,-2.12882592836726992
2.67359999999999998,-0.14544241517002001,-0.445699779471428526,-0.30595490878066374,-0.933700793793612482,-1.517515749761528809,-0.878680773277293936,-1.72856601606554294,-1.8968815223661033,-1.362758928942313097,-1.640798272235588051
2.69588000000000028,-0.11384240144374496,-0.256657053337169261,-0.430736866231432952,-0.510929657253162611,-1.168585677365300612,-0.893133384254923723,-1.239240863844472518,-1.465247294898655683,-0.944954407446990052,-0.901917914671687082
2.71816000000000013,-0.148681537407119967,-0.280730307454578484,-0.463989296799185186,-0.531168096083010577,-0.63663203386171352,-0.601477802594911626,-0.990490727802670279,-1.207002135185349101,-0.574596591227423778,-0.518667184438227862
2.74043999999999999,-0.0715366372958787244,-0.447254053893468173,-0.122310423670320504,-0.37758116578549572,-0.430244469823865466,-0.228119790670733139,-0.611743998310828929,-0.958993181884082224,-0.302132213551346864,-0.394678974831331346
2.76272000000000029,-0.02314741393853037,-0.33992948791853321,-0.166012878348310376,-0.383510214555532025,-0.335276642358324717,-0.016886639960972727,-0.342031756189934186,-0.920431113401523004,0.05091393517190318,-0.045095460104149582
2.78500000000000014,-0.02691556585519847,-0.0784687212962387635,-0.320729857374578958,0.0085446061507298138,-0.044085832056240705,0.336801740418175954,-0.197957052997935826,-0.581728038265368425,0.129037891949707578,-0.322546506055387233
2.80728,-0.015330839032083092,-0.0761692249431135254,-0.296350947923953723,0.296965735259158078,-0.079787205959251678,0.302562328503960781,0.240776348672355617,-0.361121506512591339,-0.07063035962474426,-0.184311164003112121
2.8295600000000003,-0.033351724192535362,-0.067781552421831211,-0.050415934745590085,0.226134274174333794,0.093093488875208658,0.314725950808300348,-0.059256410852257118,-0.052162844580643804,0.301058877916618575,0.023480813269571632
2.85184000000000015,0.0459192702199781658,0.023155488496075627,0.22421586310903871,0.0127655530797826447,0.029211168720255754,0.752217677973746474,0.131379982854061397,-0.163995376263142947,0.315518133589462263,0.411975318206320579
2.87412000000000001,-0.0016093196403926466,0.0381210914655887466,0.284183737684215676,-0.145232106407169562,0.105515216253847292,0.688032145018146607,0.148276470751046531,-0.128736254313391169,0.255407871833724195,0.131807127511810476
2.89640000000000031,0.213143189934931851,-0.0508959017022594879,0.138286632793235983,-0.052375925633383599,0.1632872065299033198,0.456139038371323632,0.215739408817049852,0.0809553886180246034,0.074216148085067758,0.094167581922805201
2.91868000000000016,0.243031229879741739,0.160112586615498674,0.003469870887620324,0.0127784307288767024,-0.1197906541429211852,0.345153802168986751,0.260801227789243292,-0.113035810801918435,0.354937211794035409,0.107186710753631495
2.94096000000000002,0.169430842417354982,0.203195203391976907,-0.034221595706487556,0.067229697900298882,-0.119256651246720302,0.306947492294925989,0.348944168689559186,-0.200221072010362107,0.0341764550971914334,0.0503318602370199592
2.96324000000000032,0.209310891969126722,0.0486387282561122451,0.134027293662626876,0.22032823834062612,0.252530200199855767,0.249204925999533339,0.245784771734994856,-0.136649339101411249,0.13361117068347992,0.029889244421956659
2.98552000000000017,0.267845113354006434,0.0855808759562440725,0.279099578631368035,0.00490413953594443,0.09770992657011951,0.271538222069224122,0.262588575527651386,-0.049036314466171238,0.171312834364005795,0.044523306041247324
3.00780000000000003,0.139024895085426481,0.0837127004700743216,0.137861779568783662,-0.019686832639477375,0.08870401195833412,0.323042182619227791,0.403628330933944374,-0.034668958873199762,0.050978294476234615,0.006245618982352846
3.03008000000000033,-0.0209238812576360636,0.1298898331475888124,0.1766467974556319,-0.059267366842521735,0.034386818038185996,0.428895131769073873,0.462011804413066496,-0.035080790583419369,0.242807670006489326,0.02908311085124593
3.05236000000000018,0.0837678107207710503,0.0769331765681431111,0.337201158128757707,-0.00381210238517091854,0.240321325941934269,0.281253584122384867,0.310777129874900929,-0.062288442672834232,0.335180261977185655,0.404787585289703683
3.07464000000000004,-0.0324872332901916597,0.0713832446278568422,0.472459257298810234,-0.0619400041426972706,0.237515190117669596,0.114783973805283553,0.49155040351409357,0.2691692400613801,0.481014514090519485,0.584437736563290899
3.09692000000000034,0.0337145469190309188,-0.038449745577102748,0.37881928028427612,0.165102284148244431,0.372119558747552578,0.353870181290170782,0.340813710504975387,0.199021902206720128,0.324274435304415277,0.26085066889825699
3.1192000000000002,-0.0407413961127571118,0.0013541029021479044,0.047580728296341454,0.38247163757536437,0.358574138968862033,0.368835889971930772,0.398587548136544762,0.172162114684244111,0.298638835451581713,0.31665665002816476
3.14148000000000005,-0.0943537341333273161,0.0086445514440788504,0.148790528512130899,0.368595252598419382,0.344183541215233785,0.366545454985009483,0.314693080545925249,0.111850379727448226,0.426397719092084182,0.340530423542705046
3.16376000000000035,-0.043907801504786778,0.133899334713634452,0.218439526809293363,0.264831966191992771,0.430832640506790876,0.033210542778964288,0.395944371820000189,0.367202632499781523,0.146951020595345989,0.18311761109195536
3.1860400000000002,-0.152771491042243437,0.206786040908934168,0.214827113172402898,0.0919127474462925545,0.477296288947875597,0.183669811667741684,0.471431483198894552,0.344205124436010333,0.442406984241808326,0.227270146999373748
3.20832000000000006,-0.036826708114224796,0.373216384255119396,0.356471400017421804,0.155108449043171441,0.367240128991891925,0.26055316982135647,0.477585879483293174,0.553519482031279458,0.281587101624777993,0.091223262208438516
3.23060000000000036,-0.0065567513922316599,0.372244120075475998,0.412473231992459902,0.278676461692343593,0.15203116359131268,0.407361718714910689,0.565324591292722084,0.170167658250395218,0.529378086148681953,-0.241543844578679612
3.25288000000000022,0.096159389096259769,0.195839119001398346,0.165569216561458385,0.196489344974654685,-0.067458477405214198,0.79771597583606213,0.20050887182083485,0.294950535823228666,0.290739243885294478,-0.042551930975402386
3.27516000000000007,-0.1432765509387539452,-0.0217530232064269084,0.180243910388864247,0.401092681152306535,0.015120944213577542,0.851794870506598523,0.212622327162621791,0.271314325158929094,0.303573446323864543,0.013597142394485867
3.29744000000000037,-0.186565782976562969,-0.25785061891081136,0.013643056690560526,0.228328407604612899,0.087007605633783285,0.803863015123962743,0.432533111302253442,0.384540108879249512,0.506960998824762754,0.157346885979183823
3.31972000000000023,-0.1689448518616619988,-0.192625240169682826,0.238804178713241,0.04989228005795518,0.168873137370266337,0.639936930767432022,0.343514813843051908,0.101580638506584465,0.447781500912643002,0.113938993566582311
3.34200000000000008,-0.090153895360582763,0.15099488297196316,0.177581734641274532,0.387183201785645914,-0.219835290071072859,0.704297130372477875,0.0074305521051707783,0.0573283181933353716,0.390536875768565495,0.269229500691071308
3.36428000000000038,-0.159918926825789282,0.188309556510610529,0.184381320244177339,0.195484761303494747,0.0477866702522570658,0.555819256112630389,-0.080575668365923829,0.211339003585768292,0.65711270277216699,0.384644664720416252
3.38656000000000024,-0.0753671532126920143,0.300538003668497027,0.063374228869764143,0.519930246633370369,-0.157908471342974199,0.807093129645506752,-0.092989622588364324,0.252754808381962348,0.387970446826374798,0.0517771485625057246
3.40884000000000009,-0.22007014088326958,0.345424734502122237,0.188890833341904575,-0.0218964296907769307,-0.0064612659977842171,0.472445625038432404,-0.050027322365546994,0.563381889863890088,0.438052130638040188,0.17178277915555365
3.43112000000000039,0.0158228578145610671,0.297947508112178083,0.307123768454462001,0.131197631666945192,-0.173636836487323067,0.0121721953221010232,0.170999558508528229,0.385577525031694263,0.1055732970954865388,-0.106724690743248675
3.45340000000000025,0.0788115906547389444,0.258236536954099476,0.364640615869923773,-0.068030048224520356,-0.099175449006308182,0.272966247858746167,-0.299861563854153884,0.219471448724635879,0.048483459372255712,-0.467812085869282565
3.4756800000000001,-0.135103304229892356,0.0058563552807268104,-0.0616752516316809787,-0.1268001503202432975,-0.302317329198950498,-0.041401694709515602,-0.449981680930893191,-0.219743868077779084,0.020908242438325106,-0.821302165086898517
3.4979600000000004,-0.1442038011825016036,-0.0989734282698872675,-0.0470963560384840621,0.005666806478271974,-0.54286148630049999,-0.570730154614623009,-0.984490837457882406,-0.780807195149857358,-0.472032900553416237,-0.993962354097849943
3.52024000000000026,-0.14692116812221543,-0.408978226419981439,-0.0747374412164999533,-0.456686887326210045,-1.106705978773150023,-1.077169188938433608,-1.56098563034970506,-1.247722836566767635,-1.482438872519913797,-1.37924717176735856
3.54252000000000011,-0.336683550561988926,-0.517215162613512608,-0.369137722428758149,-0.636636825485733804,-1.217911739173590857,-1.167545263733671401,-1.80418398490725906,-1.351265084574092001,-1.475389743971576628,-1.590132598351441939
3.56479999999999997,-0.28885675056552057,-0.41825657890475379,-0.481907876527906398,-0.653887773507814463,-1.228744953878327217,-1.476280026492595932,-2.10066066777155758,-1.46438731642123432,-2.35074983367882751,-1.8797593147267434
3.58708000000000027,-0.439546589423758072,-0.480518741731344762,-0.370732507082690177,-1.297144608737307636,-1.6898925741429951,-1.99413307785430438,-2.45071285482655621,-2.04988284357801942,-2.43105957460780786,-1.817720037135302835
3.60936000000000012,-0.287518692768876427,-0.378827000448586304,-0.379182337363428157,-1.359908307254223681,-1.406964807050662736,-2.29299416765307051,-2.34265329593531435,-2.04937093698210893,-2.4864437156376249,-1.990636968529231
3.63163999999999998,-0.274916041768624858,-0.381308983357072778,-0.43927196387074835,-1.235513261812074326,-1.349519450199435977,-1.5893608720102772,-2.27778848218804852,-1.832723429114983982,-2.43926514819333673,-1.704972114379091019
3.65392000000000028,-0.281323311376072159,-0.283752949966915691,-0.421376602509174914,-0.918022423222881412,-1.411065790738353032,-1.716551421662378951,-2.35741950105472475,-2.09639785089538666,-2.22665837134499811,-1.714465751706040098
3.67620000000000013,-0.249286407316896032,-0.173699373944000979,-0.29622513524533111,-1.234857989281666679,-1.127723022931723496,-1.590300806767921293,-1.64794222343748165,-2.03502832479211415,-2.04729286460221282,-1.027373260790728382
3.69847999999999999,-0.175098044766206762,-0.384132594403441219,-0.222150345079416594,-0.706054225684122794,-0.775542384635535709,-1.483965928288971559,-1.21869868436793477,-1.553852002315359249,-1.447754853570633105,-0.837401319353026363
3.72076000000000029,-0.0032392456205124209,-0.106963876430374614,-0.134745749924921165,-0.617931609383011227,-0.773884805730773451,-0.878746926131086792,-0.88249308900473189,-1.175059746109352266,-1.284812201278465238,-0.606958096747645004
3.74304000000000014,0.196963771914987602,0.0675247296546550163,-0.1301914267498609015,-0.493396255760155888,-0.602881298192368631,-0.717005339389247431,-0.589931653392497868,-0.869376233739567905,-0.703412057086546139,-0.0619532959530276137
3.76532,0.0141957962876424343,0.185210427238100519,0.0098612359639846988,-0.142892753222463247,-0.0512905145054331178,-0.575276478168155303,-0.19648659083846351,-0.37586633879024757,-0.725875376373682324,-0.03133248573493258
3.7876000000000003,0.0464042947624660976,0.143484730794931972,-0.1305175876584265676,0.234513253969301196,-0.258582236330116214,-0.371730767659101596,-0.062952465827722654,0.336147216295425849,-0.405355098005301062,-0.0103227889291162833
3.80988000000000016,-0.0657728926821019334,0.055726488848429068,-0.155065728591628975,-0.143462454483942355,-0.214033933123680763,0.237618091409481633,0.749272917449384152,0.388015484052248061,-0.245300231074948333,0.501376810451460098
3.83216000000000001,-0.124554721769568391,0.267485505296398674,0.26499599964889118,-0.468502968880615376,0.323795829963220347,0.249864526516386853,0.515186932294612238,0.105049588013651385,-0.0230650013212046826,0.580487637259577804
3.85444000000000031,0.0772460449919393707,0.125252453781467189,0.297050368092551892,-0.175308643580403781,0.393657948807349171,0.463182087478269708,0.482690488487342778,0.493494896145192957,0.167268999200015943,0.502955190940585856
3.87672000000000017,-0.154839265561257312,0.056646837224741509,0.0526652378031179646,0.207074477385331628,0.259976514137033876,0.384611782670233354,0.554117053997861902,0.830664107290206399,0.60402635860276245,0.584009054592454946
3.89900000000000002,0.0573986437991821927,0.212670890991392945,0.0954259725785225992,-0.0365137957652265435,0.213883679049007791,0.77822086556065101,0.649773236776919394,0.81858251383403785,0.686706558418371887,0.58173939582110426
3.92128000000000032,0.00752052136129005859,0.193843845035464833,0.427383158323333304,0.0139671695394364831,0.155513473511685432,0.574979530668961861,0.679758462147624976,0.789345371981191257,0.9415947720954225,0.304017996614508346
3.94356000000000018,-0.1037437372138965384,0.1302905815609809656,0.641841581045510062,-0.028100890040628795,0.247316282474753915,0.843554543561785719,0.681232857414232062,0.759984637886105541,0.777324514330175492,0.769057820440520346
3.96584000000000003,-0.036115687953448045,0.488367904592017857,0.564751383360704948,-0.031356522366147749,0.350294649036964681,0.968586997984381026,0.969937859729129825,0.382234948094578642,0.843691502183114172,1.007329577364628192
3.98812000000000033,-0.0626870325050636369,0.550863967170611937,0.466013096140176095,0.016122384501167847,0.345719813843200986,0.861045400423013418,0.584434353931914091,0.668738720071081372,0.822175745321074791,0.870671247676210791
4.01040000000000063,0.158493858907745849,0.422610510391993762,0.559774284499352348,0.357693827839713332,0.496477598451640904,0.845745848150653901,0.50510802026909532,0.727104275315327314,0.810096697887494166,1.131038798441605098
4.03268000000000004,-0.097068568764459445,0.502530180674520308,0.684081499040982088,0.509660207031902332,0.239450771650499411,0.735526504727137542,0.0319141344999340076,0.623383514672479211,0.796399809750784948,0.88352313898664436
4.05496000000000034,-0.0469226694290961616,0.621889441943240667,0.512309216071595921,0.387954661061183866,0.163464369848516033,0.689755749130765122,-0.131659881133028095,0.474100983748820953,0.633398278333877129,1.123510651384964088
4.07724000000000064,0.0022900355710202824,0.436098852863484716,0.253756093931250815,0.307765498380842391,-0.017250585006235726,0.808538932890947332,0.178079349905361332,0.574410320212582926,0.42873730102979074,1.048851441130984274
4.09952000000000005,-0.0535724687746263078,0.17334501901733762,0.347526147238820304,0.37328953780008596,0.443138818931887044,0.237243085914830593,-0.285665663285184168,0.351623776315905773,0.435011045951050834,0.443488171762368238
4.12180000000000035,-0.098223366787795054,0.046026895619834862,0.189408431235085183,0.186415251362415227,0.570437986696642141,-0.0171737947364792769,-0.38908003022148549,0.15588019706721784,0.516849001354287602,0.517934917198938027
4.14408000000000065,-0.0482388816424520785,0.01078028317451877,0.267139356703088054,0.0173550402332888695,0.514693562830602025,-0.1014294476175695986,-0.401928687744666419,0.230275377864782277,0.663648608444714017,0.446272228225013862
4.16636000000000006,0.154887193292722246,-0.1151502363645106053,0.455759370256274637,-0.0159622516075841603,0.230677174376326996,0.0567466910177069905,-0.257504287505632481,-0.072895210775108271,0.59337092953703463,0.251071531680530979
4.18864000000000036,0.0672201250020812643,-0.239504299153522435,0.31693352657754835,-0.224504064841156956,0.528351195843214008,-0.034649073107797926,-0.162285181500867903,-0.315335256685378283,0.678477330161686931,0.189057664062767833
4.21092000000000066,0.120194512457717527,-0.0469753963360829453,0.058111413188813368,-0.469694406063028258,0.1549542045735996382,0.122800870633414271,-0.246983198917374164,-0.147418384665758729,0.337540008076850556,-0.227155156167848371
4.23320000000000007,0.1295108153808638834,-0.0000486727305084866,0.059977328508935952,-0.312953727940459479,0.225243514482596368,0.07941553255172773,-0.194760846009980171,-0.352180201231868051,0.106217292222296339,-0.290560957339369708
4.25548000000000037,-0.063956057070412499,0.0411348763309556248,0.0664511067149677233,-0.0466056987830254267,0.219334289526677828,0.08578488536238893,0.105776171284890252,-0.422466523904663382,0.315544737188092381,0.158074999851056539
4.27776000000000067,-0.000094019997944006,-0.05746323324541644,0.14484081150332808,-0.181590316388386172,0.328458658852570556,0.385958975327277479,0.086963403160778691,-0.126942869973270314,0.448406797044856809,0.163034416843346242
4.30004000000000008,-0.0080903573016334021,-0.007679340485361952,0.0981121698363320218,-0.117010404205811373,0.176891573724703023,0.526603066288936994,0.411215685297332566,-0.119015180489339373,0.370437527210778883,0.659377021637118144
4.32232000000000038,0.0722033258737501248,-0.142910802717365483,0.122710974050003308,-0.0059376448475565585,0.34968559475308892,0.408176591066197789,-0.015632876407174451,-0.096060995715426201,0.365457844439179669,0.233999443620302422
4.3445999999999998,-0.074964574223716645,-0.219106090738747816,-0.174429962002084889,0.073168214487545721,0.353782066871981053,0.515404543911231583,0.132308443829931149,0.0491787664797014232,0.304733971916160071,0.55443812962953748
4.3668800000000001,0.254289427336784613,-0.17701001217824786,0.1880456766450374906,0.227182328958442953,0.351629846146568822,0.40776977719352478,0.355431383041297004,0.160008929307553394,0.249344470787448896,0.507410395497141814
4.38916000000000039,0.325889586834654854,-0.275682537814386272,-0.0466445227667063658,0.157026914025071879,0.279627127203746648,0.596490837904736199,0.061635789143774794,0.411228568471650763,0.160435149016497563,0.413032200978929037
4.41143999999999981,0.521426688761549226,-0.049596957690021495,-0.178418436942312162,0.346333843086558235,0.1323996311185363095,0.532694827704044055,-0.048162407745062641,0.195810922009017466,0.616904720169961125,0.483959171975296365
4.4337200000000001,0.450987176592881234,-0.05056335352171365,-0.125238497599334185,0.297964341522505616,0.221473440142645146,0.586071673183091335,0.482809537394813811,0.401739010115662043,0.554524221219119651,0.629824434991800491
4.4560000000000004,0.1261056877167944235,0.087212082525792503,-0.0772451199157985422,0.476351108494178277,0.1146860707475406104,1.024302483560958987,0.280911823130962607,0.180497092104676266,0.698930143125148118,0.580465266298476779
4.47827999999999982,0.268224943302765445,-0.114255735194955438,-0.27587713286679131,0.459596177066774886,0.378909958433197885,0.89565989904193466,0.444016984464076073,0.115651608313390577,0.760933581178379254,0.573135469880348625
4.50056000000000012,0.296875166240913646,0.158417489982098186,-0.458475069030599508,0.67329774846507448,0.389245615364074649,1.040036152444563877,0.653080869590973417,0.312416807044378832,1.14806641266725051,0.799124613398531962
4.52284000000000042,0.46796404761669548,0.04871751056874854,-0.337317499907645063,0.487534792179887488,0.585087762784865767,0.990286753389684499,0.836626398350091449,0.421066950136522108,0.829756370211616245,1.034378690046396314
4.54511999999999983,0.464762633673109216,0.186688903715271179,-0.090973142267866826,0.421656886121141029,0.461408777507643867,0.978856248577318622,0.873372030697228685,0.547627754492126785,0.750934540449984707,0.997086372682538705
4.56740000000000013,0.274148487546805389,0.1513656417772833163,-0.322717967329680389,0.359618497977192184,0.454361273724563308,0.278488159081586667,0.529534787376725685,0.220523812178890215,1.0088347814164253,0.879154309752114949
4.58968000000000043,0.271345970993413774,-0.13552958190443478,-0.15628491601248749,0.614150732188415406,0.055116120812570585,0.606084472670693736,0.819371094867777761,0.586017218470577805,0.90382709327751784,1.017797760392170792
4.61195999999999984,0.260221791548116657,-0.0263664055348130505,0.141807493107541233,0.607535526981665047,0.170810717089203354,0.919001750848210008,0.718051400816832996,0.421815052306741933,0.691328776469961381,0.664873513855239143
4.63424000000000014,0.374147772583689101,0.087521098714201717,0.255816665310584498,0.755851722381587321,-0.0080043696874895487,0.8724960363405177,0.898215453500640804,0.255638967961772072,0.820193800965634878,0.595201589642578466
4.65652000000000044,0.306740421534419189,-0.130188050208046247,0.041102981961660734,0.679071078652425886,0.443589624867293683,0.717150969896526547,0.773610525784317937,0.628876267917295173,0.32901176083556169,0.89947793024889422
4.67879999999999985,0.302335078345182251,-0.147494674093190739,-0.0262955338913088768,0.527609300051416985,0.282445314561648952,0.529944435116294382,0.644902115673980036,0.518571931264614899,0.286185815639836211,0.725588073287416813
4.70108000000000015,0.304841108796428312,0.172854154994032901,0.124556510225676639,0.51586495614868691,0.46658911188425925,0.241898710272476197,0.568777627565033868,0.518806116050943844,0.336155137363343841,0.762604286595748748
4.72336000000000045,0.249493587564389621,0.200749240152907793,-0.1021864596392061883,0.347641575762957927,0.688919880069179535,0.277515129318819963,0.655905677811619681,0.679920216085777379,0.517021844461403965,0.319265572227513034
4.74563999999999986,0.212564109184672334,0.066273420848285275,0.0176909865022168433,0.552982163880031546,0.822878352723817596,0.25041276768189441,0.687455308543236165,0.27974835995069211,-0.000181371962560128,0.374510278048120121
4.76792000000000016,0.0628966672975609792,-0.118912056381561167,-0.004526207134826363,0.437775974944346197,1.003266522941530403,0.199380932904952499,1.013719886083646382,0.396765353451825287,-0.003259630304418032,0.157835206560245245
4.79020000000000046,0.198793888279213363,-0.0617953778173490967,-0.175834558721226247,0.369871358267466747,0.552438130839909058,0.336610983561798915,0.670232170873582278,0.968418446910012554,0.379734092657915315,0.037330907640713396
4.81247999999999987,0.255574528343512866,-0.0340327255567952191,-0.009586496543524323,0.370129149703770807,0.644749840156435383,0.302365739413308132,0.820622462209282588,0.743544851236208504,0.4842313125636728,0.587595208082878073
4.83476000000000017,0.330432128304001468,-0.158247389982594661,0.087628665744118629,0.400384979687829851,1.117490263800892225,-0.0423131820938766222,0.97246524724994754,0.470470134488957442,0.420914270090999076,0.49099512785667726
4.85704000000000047,0.0416210858593454996,-0.103758260301192893,0.193089924711541439,-0.052263592381981958,1.043506806702177825,0.275379961507603258,0.991023090216939961,0.573133840953932744,0.44740439984590924,0.337465069690042085
4.87931999999999988,-0.088042896472595729,-0.235100010893054361,0.0102450183651577979,-0.318448687994385665,0.884658624583030739,0.23807439600202935,0.81535363260660082,0.397272498703161448,0.268532362607082294,0.343765021936356375
4.90160000000000018,0.0860942515392952128,-0.294233517823165577,-0.0163172723643061849,-0.170870442561182827,0.422756267564732363,-0.1463843871593816515,0.709931164896524108,0.091541196087702517,0.474443962193896923,0.307468075650901146
4.92388000000000048,0.0040810947473446171,-0.342883702521960172,-0.0327075950722545503,-0.167563362739166548,0.641210057739195399,-0.1026096669897011079,0.635748978459811806,0.032833095180889338,0.389940122015673754,-0.0129963438149468605
4.94615999999999989,-0.0186930423928546394,-0.290917937071492501,-0.103653627548934382,-0.376845580281047726,0.69992991134554907,-0.341320463545366132,0.247490591083326605,-0.0330151479316442842,0.155387162379943891,-0.153838974005902747
4.96844000000000019,0.023222757856562295,-0.24908709806585155,-0.141956755917398985,-0.126093050871220041,0.735433835128368934,-0.494298453012707806,-0.013507630017403766,-0.1141417751623128654,-0.227286791961508861,-0.262342897462382069
4.99072000000000049,0.075661852966420546,-0.137463990218543497,0.012478172656814101,-0.181128635732385399,0.382014755314581671,-0.508959153163531103,-0.325089855352008905,-0.0220704287501600552,-0.33126914687188258,0.0032246932277532475
5.0129999999999999,0.099804802721735985,-0.080935148301257899,-0.0845018048418742368,-0.1341860860847448947,-0.091363526125867563,-0.584053366891687353,-0.687164187743124405,-0.118636637387957329,-0.277502951393578723,-0.350991394405095004
5.0352800000000002,0.249998317126803904,-0.24987353865950801,-0.232716100507314783,-0.207565545686961242,-0.243216561147408389,-1.128944647948141256,-0.854354980752888182,-0.165823351360001287,-0.181129424695773644,-0.63999433878119294
5.0575600000000005,0.116492708517560321,-0.138579646929913723,-0.183960036229909238,-0.1823576727894336419,-0.552377108377461679,-0.974090792996244126,-0.598630947283021964,-0.215213435186646457,-0.231306444317601584,-0.506971514998455996
5.07983999999999991,0.248314073239087059,-0.083120467026886349,-0.18568457790985967,-0.427691364353528364,-0.643883975715902557,-0.930173179393661037,-0.349356301722404106,-0.232434145259068893,-0.137906609479935438,-0.504822848161595922
5.10212000000000021,-0.0227921056183137561,-0.228198297221752965,-0.499030245863459204,-0.413790852394761155,-0.712888696848630932,-0.700766255450519654,-0.463230277365938373,-0.192892732572395989,0.023000958177467168,-0.448344555107045378
5.12440000000000051,-0.1349784416745182444,0.0321385389238793874,-0.1347019093897882588,-0.393989762777994301,-0.47347267073789967,-0.324894444031931601,-0.637540450032521716,-0.516571298562486098,-0.135086258864847028,-0.502327238239201529
5.14667999999999992,-0.0291273099977974147,0.088557497892632023,0.056219402954923226,-0.094354747157099988,-0.820654433497295055,0.050354780054139348,0.234486308672147176,-0.369188737103898434,-0.302089433228582718,-0.677519356872064826
5.16896000000000022,-0.0631482528570250362,0.207464208780812367,-0.142905506151856883,-0.373118894114070232,-0.128784310868549128,0.198075382293435,-0.188574871599406439,-0.0872434855343680368,-0.174718137222890396,-0.474083203479157597
5.19124000000000052,0.197698242597074029,-0.0425903387347360664,-0.183264351876173796,-0.305434816522910005,-0.0111644935178253149,0.0633895384462482732,-0.174098729951327802,-0.294310966003038407,0.277937540882482452,-0.343291904134622044
5.21351999999999993,0.189837770377233966,0.201837200420057053,-0.293189735314671629,0.0570144408158713284,-0.229098425514790066,-0.218631554558013967,-0.215062868661700959,-0.155184211157539467,-0.0854197202905154704,-0.139728595397795835
5.23580000000000023,0.206120765445467614,0.316514227460561903,-0.141969745407646734,0.1214563143783980864,0.0798270795607364837,-0.0116812471211297231,-0.0836696368164895933,-0.504149400730068697,0.119291940136577051,-0.166137237566380977
5.25808000000000053,0.141079146314186661,0.16821450736442779,0.070691565559170916,-0.0568838271821819654,-0.1046976875447003397,-0.037167130206644305,-0.203441478122391158,-0.464069624115445778,0.447276931229535546,-0.1048006734945778
5.28035999999999994,0.293717763868431912,0.0479171042389620501,0.15004096244046426,0.25465526188761943,0.501421691904985827,-0.104541806081859243,0.276170670684234858,-0.356895832619822301,0.305100438326717072,0.062564020741990772
5.30264000000000024,0.260928143442216078,0.032788477832179766,-0.0078455153575775864,0.150969551359992828,0.288671271001199783,0.045847841917237425,0.075147046547184335,-0.174154915553722547,0.365187000699629893,0.1049029263496061709
5.32492000000000054,0.190045588065538444,0.1236601363461495781,0.264108442140000212,-0.0089956912323201927,-0.296361268093949068,0.0531586576319891284,0.306410804552462819,-0.002162335958753148,0.165430168532172753,0.0671122113580523705
5.34719999999999995,0.15078267419470831,0.0001973842818203779,0.118509781953277528,0.278664693576475664,0.112004282100626462,-0.0721953462542420238,0.069911205476045419,0.122617779295751531,0.494096675940793262,0.0321073987141183032
5.36948000000000025,0.0597798531003573795,0.0548429104145049529,0.0949662878204998451,-0.1640789678096536974,0.067003747776615718,-0.0059012086632510841,0.34324781940533497,0.142545112663644474,0.378582595756084193,0.22657396304628008
5.39176000000000055,0.019958590098798773,0.0219043489928380127,-0.100301665437982746,-0.148947775692487763,0.09533308228402558,-0.343296992588128874,0.04208763421204989,0.053735899197372698,0.308948978597918655,0.422036798996464124
5.41403999999999996,0.0137869574019879489,-0.002226405249459884,-0.224306648704947667,0.421485361008874626,-0.189264312497453319,-0.388705998040890843,0.0723856836884361095,0.323737004746786058,0.331366010651001724,-0.0495964026785571214
5.43632000000000026,-0.201126257718487217,-0.0161107883209706363,0.05139825419579,0.0835614558020949354,-0.650956761502627851,-0.201600975892962386,0.277861990643441858,0.205650076712462451,0.411215244821290432,-0.215110163515572148
5.45860000000000056,-0.109169909988744751,-0.0665264802305812961,-0.0456787367945831052,-0.223284068377126793,-0.417963719952098661,-0.098378063229397211,0.357782710249938435,-0.264945107411954338,0.173226066303500348,-0.35396734594838189
5.48087999999999997,-0.139189176192744804,-0.143898462675054524,-0.247216243938734842,-0.196615617428731238,-0.0561215576289693513,-0.341826658788993321,0.339704562552210848,-0.48875432230077491,-0.073990650188583584,0.318500192223388462
5.50316000000000027,-0.0567284376214848641,-0.122645846097542879,-0.187705754101998419,-0.277637932894927275,-0.500889111632374068,-0.563601827172415887,-0.304846289668175674,-0.632624997040160647,-0.122488749644206182,-0.102411716250914928
5.52544000000000057,-0.263055691091681254,-0.216211376969285281,-0.448555855959684863,-0.474408678190261751,-0.684442364467082287,-0.73852159688943278,-0.648052995689225711,-0.831392995246641897,-0.534697909493614926,-0.322208929818323261
5.54771999999999998,0.0075949102670075652,-0.352427091299123231,-0.625965835527870079,-0.624863271263812248,-0.901063555411247608,-0.73116936328924742,-0.724165528370437156,-1.034205582298064308,-0.835303465218552699,-0.611133408459941241
5.57000000000000028,-0.063882151216141145,-0.316501613490031003,-0.506193211684460215,-0.887586829916076292,-1.225904986123493856,-0.679453927652670098,-1.255202381520334198,-1.094952684012408306,-0.933459000850252074,-0.791128587227261482
5.59228000000000058,-0.1278018343911413446,-0.467901339364527658,-0.634746982305498947,-0.753466625777464094,-0.981595800652235839,-0.925304247739037966,-1.365817406732627859,-1.211414019714962875,-1.260656627376513961,-0.884925486361125779
5.61456,-0.446933591783614165,-0.43796271943767616,-0.811858784967564279,-0.604853255938412035,-1.486130085048439686,-1.252911730786614886,-1.356283404897778988,-1.146861986030248026,-1.201968838713283971,-1.257026994338834469
5.6368400000000003,-0.337985900706496472,-0.534044598650280922,-0.790408075221094714,-0.722688556184688469,-1.574551667116890985,-1.485961048099831316,-1.08230900520365847,-1.35793529863362672,-1.393666971790232911,-1.150561485727147726
5.65912000000000059,-0.340473263980255722,-0.631221433009576949,-0.746143160561234892,-0.820244497006904938,-1.376650139875878476,-1.270715095763001012,-1.118648966739728912,-1.736369800614110836,-1.84280009916950927,-1.380801615519117287
5.68140000000000001,-0.355240293905807247,-0.529925778898492433,-1.025073401374170717,-0.866433941535423635,-1.410150154870351558,-0.796338930833698,-1.544356494747516795,-1.686206061571107418,-1.352686063661710403,-1.144015764125785262
5.7036800000000003,-0.0475720139970495781,-0.566962795831842892,-1.119404686104575941,-1.096588830778399415,-1.306640955391723424,-0.753560631271014414,-1.418493422967453066,-1.680369428361014217,-1.325308663639284124,-0.911310531486307807
5.7259600000000006,0.044128272542964891,-0.1156205321191206628,-0.97934585097406103,-0.750662532289551043,-1.563862457818683716,-1.008188176696872607,-1.097207864436305247,-1.226302667362763055,-1.159090304490872026,-0.996579568188998843
5.74824000000000002,-0.237838223740081806,-0.331377439101184723,-0.872322264094648234,-0.686624295618148556,-1.071709709818183143,-0.759658098329281495,-1.460557407186291068,-0.887921011997651943,-0.852628500889812513,-1.021380676773934182
5.77052000000000032,-0.202441873644723744,-0.406487743735319637,-0.749237986628188517,-0.499396430518119577,-1.241276912622426731,-0.868843427152112657,-1.11229649497732419,-1.142660949432625583,-0.571429427000086365,-0.576994579866546231
5.79280000000000062,-0.172751176334315033,-0.297986821347053774,-0.452582321979782091,-0.270592045586062396,-0.834434437476879454,-0.558626801851782789,-1.172389895608632271,-0.997358774198197628,-0.468334706376937242,-0.823130855774810655
5.81508000000000003,0.0042130759929126377,-0.218029366114056203,-0.371629112188983701,0.128989288519967583,-0.34156384155829167,-0.303939156288697304,-0.5232241776236084,-0.633255728914745825,-0.633814529489976963,-0.544596046669542755
5.83736000000000033,0.0472444082170953815,-0.243559485801621522,-0.283833013339338067,-0.089980135381037094,-0.81150078161118494,0.033532149645663159,-0.622762843236701808,-0.306810281540575436,-0.0261734246194238809,0.213202274799985429
5.85964000000000063,-0.106791408516880004,-0.132661984923898413,-0.108373925708375937,-0.145202100529543639,0.087201484341894711,0.430359974046312127,-0.0053764170509793003,-0.315645105099368578,0.095717808706896314,0.500067033765441787
5.88192000000000004,0.062088907704919732,-0.187542088943021643,-0.292721784972991714,-0.089983379408313663,-0.046552114460884253,0.455445270422106169,0.471122307345561417,0.348882258283774477,0.321095786217233167,0.337496953162799449
5.90420000000000034,-0.161734508721438089,-0.0203924807483366419,-0.201768568783932067,0.093247812764692746,0.206508641488429234,-0.055368342721394723,0.437263553365612234,0.812766597584348244,0.136547556753639041,-0.19846673523285354
5.92648000000000064,-0.188792035569037037,0.0176145993826847154,-0.517775834043434024,0.268880171607914543,0.259300669171045106,0.362547540093694332,0.890035205581771738,0.619962858934489006,0.39496878007844442,-0.140280115462143452
5.94876000000000005,0.0081034319428999989,-0.0520711377310820872,-0.516904164567107721,0.411660079874942408,0.513644308602755069,0.522294524506315361,0.524709452469219684,0.724061610899979752,0.680381197987894315,0.042605808685594465
5.97104000000000035,-0.311193149900868354,-0.0094461315392560929,-0.1013856736761036201,0.543145370363650862,0.7579905328246965,0.801548064338175881,0.616862066119509944,0.28427305693217824,0.870701523421583246,-0.119187080250250699
5.99332000000000065,-0.450583963498684209,0.234821906900386672,0.221456379593936242,0.389385057675967372,1.030754551730672014,0.400872488596953541,0.874679990577191924,0.541277025808735365,0.61802400647789546,-0.244809734252247033
6.01560000000000006,-0.08965394854994602,0.407420329970281936,-0.0009429545565162491,0.0385660859862987163,0.843406962254562048,0.579725441989116574,0.577895454453620561,0.85654468873297715,0.422289657964799239,0.435655453597367903
6.03788000000000036,-0.036409859930524202,0.250018253613773125,0.046694384465197639,0.530134367307133481,0.760913627585673935,0.162025283247593146,0.874611996994789087,0.754992930484821412,0.432630913662225128,0.396619877990016453
6.06016000000000066,-0.258467444788317485,0.224196720568657776,0.202475409334517478,0.423908660726535102,0.818622337263191946,0.230617948360836933,0.832311466863238369,0.451567403965002306,0.278984811638490871,0.114584801938554415
6.08244000000000007,-0.293204762720438807,0.357905845299603037,-0.0810720968796454951,0.797814033945207668,0.342826077473322055,0.238892960502047238,1.3122620580731284,0.349664656124068468,0.491347263067068246,0.600778771282545754
6.10472000000000037,-0.284809099252645033,0.374335036874797675,0.191669861976145113,0.394536893552770516,0.617920919586067957,0.39513028259482233,0.864523048249619119,0.444768106182693676,0.412632118515218249,0.542437918139726985
6.12700000000000067,0.0991626639714126464,0.334284412748608956,0.194806099767188835,0.637044676850489855,0.982631663115541454,0.0906040085094603916,0.613489432092808457,0.63588699681816398,0.104053553400940392,0.608475482699499564
6.14928000000000008,0.239332929629004817,0.414342108218157867,0.044503468724868309,0.784606955462132355,0.677467604964760106,0.0145604758193427497,0.713162159015253871,1.01383057201337265,0.399549342189267326,0.15907272149099877
6.17156000000000038,-0.0246221038098699534,0.1150453399744929828,-0.11762630146462906,0.799337276273592856,0.666935212863629862,0.120183785392992266,0.29659648252659436,0.711975283798539027,0.037999795866968389,-0.140256141322001068
6.19384000000000068,0.210222626732616581,-0.0003080159023541654,-0.269089040694264398,0.523037592259404306,0.208491304400197756,0.02385743267846191,0.421417197469828086,0.1464375319629185879,-0.270169851260035038,-0.22169685072343821
6.21612000000000009,0.0699793765637014946,0.112218409490154776,-0.078922698469193975,0.735547038579472137,0.265994987691693788,0.038452125460576136,0.583482948885163416,0.709211332434328795,-0.061885011923520278,0.308808042563953555
6.23840000000000039,-0.0298214461488283205,0.176620556237997287,0.014131125793392457,0.621252590637609084,0.411642867514576277,0.121382477546590512,0.621801642702074886,0.712569382393628104,0.096440649888849789,0.742936253023592948
6.26068000000000069,-0.0065641184765058494,0.21622529328951914,0.165000727983156979,0.202612816732640984,0.61952741990940341,0.636058472994637136,0.592669484683754188,0.918176959399651049,0.060913918350015139,0.561581737535097103
6.2829600000000001,-0.184974867626837305,0.055691790564068241,0.181698288150277637,0.07425443172617191,0.611013948884920707,0.419890030202801245,0.32736116881972821,0.907861591504419807,0.232672879089550061,0.146421339280321569
6.3052400000000004,-0.065961632990122934,0.0456128141636105103,0.151063772829718248,0.115731499796251715,0.573853750216141212,0.400907330890362318,-0.034767311813771351,0.245478754397474221,-0.209953648796713355,-0.0026222030147733666
6.3275200000000007,-0.044550586964037471,0.0060021924816593616,0.16209250304904195,-0.133448958805366627,0.456750382241195907,0.374161794398313305,-0.088405192008963227,0.565627857936314565,-0.183137400055815913,-0.01784978268089854
6.34980000000000011,0.0049685871148034411,0.0877087917622647178,0.048274829648178405,0.337992090611506923,0.663577422722501087,0.593571368121084353,0.335255728279147014,0.574140467361957868,-0.450215041942105126,0.183394641627390789
6.37208000000000041,-0.08784965233081643,-0.0310948060949401417,0.05830512668345543,0.526401765993808724,0.975524555019667727,0.207443667897609013,-0.137191880453748916,0.39873937067287079,-0.039146814815652631,0.468783691625082877
6.39436000000000071,-0.000104065662731745,0.1405827570230732335,-0.063003984292699683,0.142317489965583521,1.26687912302469746,0.150692996827264003,0.241520308565033423,0.46843348860081252,-0.283499276506086889,0.737830262282456184
6.41664000000000012,0.0162361425443361329,0.04660504217663354,-0.027847369108622913,0.098128503449970442,1.010807397186988282,0.0290674851081564323,0.500099977057932743,0.32955445812519682,0.019149144736387902,0.533458921849825546
6.43892000000000042,0.0469157047316750477,0.23071721387021446,0.23159645414066949,-0.1749581261263301879,0.861154939148874726,0.065563971734172943,0.252784110207070189,0.40291834455377875,-0.215674647215679624,0.274775192650406121
6.46120000000000072,-0.092097936283846174,0.369516529487061429,0.321715365806465649,0.336417889895011169,0.645975206562651283,0.347872834429620706,0.526464298774922991,0.297860107177487565,-0.317913531666645849,0.063249653387239625
6.48348000000000013,0.211984051707276938,0.190338958674546907,0.293895495253384757,0.432459926150128654,0.475763990695657141,-0.238074358235537395,0.463772916750096006,0.470779102251623185,0.007674502398949248,0.1015055418635131927
6.50576000000000043,0.135881215523323301,0.205926625607316838,0.156738037525776995,0.57074889671020948,0.587039583955482253,-0.297464785779055635,0.460307291940364405,0.436647390575989419,0.15114454445610381,0.394153853287703332
6.52804000000000073,0.139667003949838414,0.297280709421530481,-0.167981908657549417,0.458404103939030722,-0.138974618988842891,-0.430457251266215535,0.204024667953458734,0.288044111560186555,-0.355564669940362081,0.09241575328696814
6.55032000000000014,0.179748377170165022,0.15163052907312894,0.0479436056694006428,0.681549255539567689,0.182786326307101012,-0.626086153761249875,0.396831959265011316,0.128130138626914514,-0.349533953271114927,0.266650449415116425
6.57260000000000044,-0.07480434764029778,-0.124678170185976149,-0.101133606745727023,0.237461991714467108,0.394832919093351032,-0.592181510967350056,0.535036619183118512,0.240859667948705843,-0.425753932211015262,0.414702491283674285
6.59488000000000074,0.025368056625166641,0.098365937765592382,0.0165455005025724605,0.210437860039093205,-0.063366020749040783,-0.442198578703949879,0.784519752383433799,0.686265687786744766,-0.344603286516862214,0.0593260745165577613
6.61716000000000015,0.067593117230649064,0.068500070104748817,0.22710229668516535,0.1091340050207608298,0.20300832393901852,-0.551433022077848348,0.509609506603903722,0.214423449040164811,-0.240792722760682948,0.55424637974963771
6.63944000000000045,-0.249669933324755164,0.162465214100930026,0.340110358882424246,0.36209689696000974,0.227225083983116125,-0.893369701465588362,0.072283594071864965,0.663434473554921189,0.156266636353689738,0.556315469733760087
6.66172000000000075,-0.21842182700777428,-0.1139127399281728154,-0.392274085721751195,0.449203961880935199,-0.0943165314767046899,-0.688643487787201122,0.417055536267529253,0.283336698140396706,0.536241402692462628,0.60957603074182054
6.68400000000000016,0.032327134552176201,-0.0701254077266435134,-0.395051491837076892,0.30886280150774055,0.271817033443793842,-0.198504436515594664,0.847570559823119921,0.453486206490525474,0.1240645305539994706,-0.074719984791539067
6.70628000000000046,-0.226824784523583289,0.078563825276550328,-0.33260948278281369,0.33991298374774552,-0.0234656879603701851,-0.783462510308376631,0.805261013106576939,0.677748590023988767,-0.128898254738731805,0.1410907779005355842
6.72856000000000076,-0.335420826998904603,0.0700423129702536801,-0.121681204827379791,0.441436799063521089,-0.349531958882621258,-0.534087315149990166,0.414212740281068581,0.566689900995749188,-0.47201456384997121,0.762680522830275265
6.75084000000000017,0.222373914120406448,0.209632865180794714,-0.353168178049264592,0.546765478328502863,0.18433986542993111,-0.042809528162656776,0.760447101075266807,0.92089159036548132,-1.12670536338110054,0.922541765291351318
6.77312000000000047,0.077651798073702302,-0.0156885197360867798,-0.145306884691577876,0.66099461378220084,0.0558794596104574548,-0.18323295939179908,0.61229036322411047,0.608994780938610848,-0.815280961978309404,0.505784005968428846
6.79540000000000077,0.244037759183077383,-0.114561913551571248,-0.517175630347954475,0.523340882997887391,0.188096250359412895,-0.213683406449964582,0.965532035365660402,1.09535167498407955,-0.22456291509828058,0.636080191876932932
6.81768000000000018,0.115683044748755626,-0.182075130728042156,-0.528585738434293989,0.486978482890864206,0.624738009825439866,0.30174246339330521,0.810013815889696537,0.80809647843967181,0.130089912217141335,0.90442586415693127
6.83996000000000048,0.19972639402040851,0.093458465550695841,-0.322989737025235379,-0.067864856824348035,0.156313980915311285,0.305288704114645669,0.636478315041756414,1.138764955130755679,-0.414926265069245445,0.391900903306920408
6.86224000000000078,-0.22499877236277295,0.114498206760697774,-0.044802571974357941,0.259115867481481507,0.566383967658698306,0.235965044016655787,1.030264398850645,1.20598831655586258,-0.12966625711662283,0.251997443538370558
6.8845200000000002,-0.017883009284053758,-0.034467820934202642,0.12472213003633596,0.219330136246312826,0.394837210506866265,0.024097889370683107,1.17662789848243266,0.96162883578922212,-0.215339261888883915,0.916936817680390377
6.9068000000000005,-0.061626758255278816,0.015498841649124379,-0.057348546340657475,0.719837140670751885,0.421073936655778108,0.534186313755767444,1.53292276338900035,0.677056473447668838,-0.404475884318330731,1.193287991265602754
6.92908000000000079,-0.041282286288973902,-0.105896348435678689,-0.273660999996385095,0.533088994243856251,0.0604446657249155146,0.676469178987515352,1.46337116394656708,0.692062366848760463,0.373016809988232514,0.484623033089822609
6.9513600000000002,0.063132262141109868,0.094682932267137684,-0.326261402921261191,0.556174270717648356,0.348517186019772871,0.248277433564110084,1.000624787549305894,1.53051621556535644,-0.59718435457062044,0.5578441645041676
6.9736400000000005,-0.158193105559876507,-0.044628297833420399,-0.17751344450502668,0.232086577108997043,0.0081475345508651813,0.282852296539350657,0.460492995812934097,1.121688260441231211,-0.112266126746945253,0.363952698247889839
6.9959200000000008,-0.316782076042266048,0.12812855031990425,-0.368161625996114517,0.383106093703780435,0.290954283906649736,0.132839190957760162,0.912782926908270675,0.866594022009256365,-0.13053275595525482,0.58149734756830801
7.01820000000000022,-0.205512754668962419,-0.142934592486052087,-0.300989972677159281,0.0266052239146252444,0.389931883936162585,-0.499288519698819766,0.302109946597874907,0.554678099037086529,0.298677813249844007,0.0224133667640279205
7.04048000000000052,-0.184360061051938785,-0.233771913506688658,-0.045282918500128833,0.256078902086908283,0.277969691266980276,-0.720269741035457586,0.559281806758466088,0.773510436257072414,-0.271833123660986414,-0.215587610278353706
7.06276000000000082,0.0154546174107733636,-0.348726130834690611,-0.040216589934623514,0.046755234472075899,0.229716032253389543,0.106924881644019559,0.96986138390847276,0.675630199402135131,-0.712691126811820341,-0.558801495783301155
7.08504000000000023,0.137606882092738414,0.046565103573858735,-0.255413083821549813,0.472282952983091586,0.362174902057622428,0.046315594788579134,1.0098871426261456,0.48316378573551888,-0.577931961580405828,-0.19919710364053813
7.10732000000000053,0.403654808366107905,-0.268582317931301162,-0.161507163842577794,-0.227808136581707721,-0.235428150910365432,-0.0643627368590211461,0.413634030425015231,0.703464262994278833,-0.819922973430268922,0.110489481438551779
7.12959999999999994,0.183468999185086995,-0.384254665083911651,-0.316493279168026324,-0.430155841818682383,-0.365550956683642667,-0.177229782928295238,0.387793646778556544,0.367677829487213101,-0.951160642381538746,-0.0986956835221728321
7.15188000000000024,0.229022237759959391,-0.677381921392833528,-0.273726692242234892,-0.330576923917707955,-0.107938923015680449,-0.1379750453618441702,-0.752948002739380395,0.70729164679287207,-0.603830124547992703,-0.1246590333547800203
7.17416000000000054,-0.094433367673086632,-0.374008767701223224,-0.423988529958910676,-0.540298322379699908,-0.0436365654277797192,-0.834739974330794388,-0.467226285753707671,0.574143083909295702,-0.10371841334962939,-0.013095659840025087
7.19643999999999995,-0.055233118011552868,-0.514265586679436837,-0.009858376050195461,-0.611371147905475809,-0.290143950422361879,-1.371827644078657871,-0.385213261546750008,0.381199205076485526,0.173961318347562476,-0.106540485369367274
7.21872000000000025,-0.086724663289106746,-0.19688114419188979,0.039139143561918,-0.311966995500780005,-0.215038730562726099,-1.154500796815148611,-0.162540256864577924,0.107676582624757544,-0.360701958841166709,-0.633526373868116471
7.24100000000000055,0.006035614283356444,-0.063776037238897992,-0.349459178692809014,-0.096998793986881826,-0.095374683544632043,-0.844984727143418018,-0.305966901166008415,0.33960843534382637,-0.044529369793466222,-0.459525719609329503
7.26327999999999996,-0.170613720001916255,-0.283428576858097101,-0.627447091645083901,-0.137446185699459121,-0.495340834432948379,-0.1094293364721014641,0.542998022984194098,0.727142892503794214,-0.329946703352353543,-0.984197946756345671
7.28556000000000026,-0.093867537140729318,-0.371528029409046383,-0.114454333859680735,-0.591366758812920446,0.340972367112849775,-0.488713953153163211,-0.196472541441921778,0.533236472867873901,-0.242719188091606485,-0.583727226219749075
7.30784000000000056,-0.06298338883419563,-0.541134486993433014,0.430866904228048242,-0.292381879262170685,0.047670628866206974,-0.544832395435100258,-0.00145443147767580262,0.092853237636388586,0.114570639964264108,-0.947248605750183104
7.33011999999999997,-0.023455014911356625,-0.0433315216150012969,0.062409357187427281,-0.281985880023188792,0.182840563792839167,-0.469586106323841096,0.423952719717769155,-0.108463267344694973,0.187650876286107236,-0.455608604956558139
7.35240000000000027,-0.138291854221758992,-0.234761010864144394,0.144351021466006209,-0.471139792868979973,0.453705219810906946,-0.33327861924723283,0.422444362037354821,-0.407370507496093603,0.907089197435592104,-0.259189087528122308
7.37468000000000057,-0.043983486723978588,-0.253568535049161381,-0.524916219464582764,-0.387302361174440626,-0.102404321070678192,-0.909729608028920222,-0.418954327091492385,0.210341721971175188,0.086163016633896181,-0.439602809161974112
7.39695999999999998,0.178996498951365346,-0.572494082915567498,-0.89662751095903818,0.051991021181079844,-0.138553570495948811,-0.905880545921393443,-0.483021571351702733,-0.0295800711891554754,-0.3735093864299463,-1.280601770990939303
7.41924000000000028,0.162333048475667568,-0.418042094050233536,-0.407322750216327828,0.278621936220774755,-0.383002608287378532,-0.619545954908122476,-0.941328952943993158,-0.248951723070327813,-0.443818237641761648,-1.572545481011300539
7.44152000000000058,-0.0796519898389419952,-0.31336798249613558,-0.121986644335732364,-0.140204859682263296,-0.187617374489489071,-0.963905227072899828,-0.803560843653781498,0.060075587741493908,-0.837542040179426378,-0.817243838404358269
7.46379999999999999,-0.060434161134916203,-0.0546079695501940285,-0.122984548597725896,-0.451450487237630677,-0.197572342774757576,-0.725484329815774098,-0.634466794461437361,-0.394145864191908196,-0.424981927542913425,-1.61720135452468999
7.48608000000000029,-0.004729088070398679,0.255912227174663318,-0.750518538925574546,-0.0323613914689029163,-0.262168873199699518,-1.57583376891112736,-0.968755514106816207,-0.099308030538915387,-0.808165992100312008,-1.58358202784074936
7.50836000000000059,-0.092325303633604028,0.167504497078107377,-1.05248291227505359,0.45941282334501355,-0.732116767056510215,-1.58597991024710272,-0.664243088417430322,-0.220577087053693194,0.105965324508936726,-1.47409021903959947
7.53064,-0.178096255072326369,-0.0061180392619563373,-1.02545816901268008,0.020864388411446999,-0.465358128748361825,-1.178581323567592487,-0.702588284964863058,0.109289333833486782,-0.034360018945627902,-1.56464717846240259
7.5529200000000003,-0.141041067393265246,-0.0007045806961808385,-0.668830828832533433,-0.126333392338108152,-0.285425796003781727,-0.887799426084520837,-0.554239347427544465,0.068408867009390487,-0.014921294914291144,-0.994935275052378443
7.5752000000000006,-0.050795993528705979,-0.103890971965891442,-0.410467841972722736,-0.370172277127594498,-0.183138946285819691,-1.303228240788530945,-0.573870677539787474,-0.0786529230710819802,-0.1041734256030938943,-1.355779602375267623
7.59748000000000001,-0.159166076569625337,-0.48221367240459808,-0.299994329170560507,-0.449403161568038556,-0.898282049003648664,-0.572639016212078383,-0.879955050479689027,0.131635979001293618,-0.085129500644523411,-1.55060536523629977
7.61976000000000031,-0.181240581250796881,-0.420060938015993125,-0.627747958430760824,-0.500832557808175621,-0.71578317069740352,-0.923085370400196836,-1.143853811470962101,0.598778043959052667,0.361327719101878176,-0.838121539972614571
7.64204000000000061,0.0044743675811480116,0.002038145439412553,-0.433089070422819701,-0.487088616871206886,-0.824493914989174598,-0.847795323194149186,-1.061022083545450634,0.097636234822353271,-0.191760068559156366,-0.392333130702297084
7.66432000000000002,0.091287452488623091,-0.000264842645172236,-0.121263957409258813,-0.45486235674816515,-0.977741602452920855,-1.064073910110370502,-0.963269159169284642,0.525721461915976212,-0.556808744250284454,-0.302222669309642311
7.68660000000000032,-0.260771112908094571,-0.055562640002948388,-0.0024923961922809351,-0.113258698309617933,-0.563659519510266493,-1.053374436142882287,-1.55401524932050478,0.255609283196509017,-0.186770457764836348,-0.63857682210579661
7.70888000000000062,-0.24096763815465129,-0.067418098578171062,0.04054578838797096,0.34050766793645601,-0.908013020728176468,-0.436077225156651635,-0.574291688315119453,0.276352934669604533,-0.682961582811096452,-0.320858525146648477
7.73116000000000003,-0.151699632185444494,0.129332376970574328,-0.113583834501111675,0.183472404672961054,-0.469783214096948398,-0.22851709773907164,-0.361739590985540482,0.876016362648453839,-0.777742017833424559,-1.195573318654405637
7.75344000000000033,-0.033719983359128347,0.137261058269558872,-0.241046440487971358,0.209448661643775291,-0.071413443056206824,-0.0075181389103880078,-0.108473083045994484,0.560605487823630649,-0.601195031317306172,-1.270677263136087642
7.77572000000000063,-0.02229560540054476,-0.092174266290810158,-0.137392250322239645,0.062003184094474584,-0.786458467818776097,0.420472757878997669,-0.201256049790534908,0.538299183300249479,-0.700806407588963953,-0.841056078025673337
7.79800000000000004,-0.107695519523588523,-0.06272871424607801,-0.076257972835033272,0.323554570781029199,-0.306434627174111227,0.628297105647176574,-0.397138519132012216,0.898236700887952322,-0.767160998456946686,-0.736005890660731576
7.82028000000000034,-0.154057121648498552,-0.067638432318594344,0.177506948562439176,0.444839782411202235,-0.531588116271397376,-0.376787793317911134,-0.35205105767386995,0.335281629538509566,-0.962555249267901036,-0.959265602961399566
7.84256000000000064,-0.149514618192366389,-0.128597371869249466,0.22897565246911579,0.181148386174868399,-0.178586214653859987,-0.398196863337596185,-0.195427450932054186,0.203508660251683023,-0.1763713054246449641,-0.371168066098941157
7.86484000000000005,-0.130523559644590448,-0.14760527122518946,0.088119525306929292,0.076055898027799829,-0.198659307185900018,-0.507518616753125401,-0.480184450127309939,0.436692303407782291,-0.190406432073652628,-0.581538564178858731
7.88712000000000035,0.049742144108893327,0.046603025880231574,-0.344129069587597036,-0.0756195432051378,-0.574444086095584561,-0.355532732317005884,-0.539473900600305867,0.183830405846938692,-0.299223818598619184,-0.48832696266100073
7.90940000000000065,-0.334653649184150442,0.327660372152419985,-0.1747801705893966,0.113419408899442159,0.18714147313466728,-0.118693092377914256,-0.686052308191846427,-0.346721782784998538,-0.510496825271622101,-0.699867760342666845
7.93168000000000006,-0.270430026227325926,-0.066107246395748609,-0.427593649302406523,0.0403691270607986746,-0.202292721766316338,-0.209309136848137914,-0.36059119898438878,0.557769393156991145,-0.370586037255491385,-0.201877485629141651
7.95396000000000036,-0.2286998142561701,0.118098514447139369,-0.36778643226749197,0.04103201550579455,-0.154352834113618043,-0.523233736175875902,0.115976530961632213,0.671583742189137106,-0.592433117376999496,-0.076782344790671031
7.97624000000000066,0.167664783793903069,0.067858821454538087,-0.76253288349390122,-0.161074194220693592,0.0646824520093368122,-0.111420491423042944,-0.393957685248055939,0.07946069669239253,-0.434963024500684164,-0.0466820332540066208
7.99852000000000007,-0.115530243460756757,-0.050240848703662855,-0.573272286116829594,-0.189220856650510832,-0.272560049332214463,-1.070775947750696677,-0.664869499468229486,0.723640557742591534,-0.466466502246067866,-0.320499651613649156
8.02080000000000126,-0.160503159216454611,-0.124487313255393694,-0.496785505917997666,-0.127183157415654446,-0.0457152715937260874,-0.406465131487216996,-0.298675435398713884,0.63364085638542661,-1.014168041186371882,-0.629938174897464592
8.04307999999999978,-0.323271981089067822,-0.00080672266227419,0.01843649696023783,0.275444009807135681,0.244051831134285829,-0.841233979653185526,-0.172500325772370428,0.187373120060893733,-0.579947577318472785,-0.147694687373859781
8.06536000000000008,0.089331625126301217,0.014433856747890383,0.172292477383701119,-0.640959219748544529,0.22650423749073155,-0.711295269663175661,-0.452524003047113321,0.165620085382049337,-0.385577490686497007,-0.421414530707508978
8.08764000000000038,-0.038440372047229165,0.058934081772982316,-0.020832181904676394,-0.541835403947569655,-0.047686116850367777,-0.703124253179455205,-0.008007852498969181,0.818469768232913897,-0.467183718402350942,-0.436168926716477192
8.10992000000000068,-0.132797230540945624,-0.040781547806207713,-0.274132301536861828,-0.228822082030549663,0.168817198710348906,-0.563539109093856655,0.706441431338086734,0.366377391511688327,-0.0582144831500174716,-0.425705450820178133
8.13220000000000098,-0.123560770929223768,-0.0527946432138183715,-0.323411345895574381,-0.1324199289170288202,0.1402608059879333971,0.133854254671286782,-0.559245815738825203,-0.707323353593813653,0.0411422950408818749,-0.641875800035334315
8.15448000000000128,0.149811911539190004,-0.220733598519877255,-0.671766445066368553,0.441783050552475187,0.581675807849528749,-0.734866083941982384,-0.105358285408906682,-0.576022866627817848,-0.05317848066777954,-0.858990295652874214
8.17675999999999981,0.364904442136538887,-0.121873192072529085,-0.780887020344018978,0.221621605590140077,0.683974421006170619,-0.453187791219867478,-0.323272374958377528,-0.241093529859512337,0.206551116248336511,-0.210960375644046627
8.19904000000000011,0.0356210068850829828,0.070226446306257045,-1.28640940024493486,0.075814231071741706,0.116792102178866472,-0.498249812575122476,0.650803265064510916,0.185971008141764642,-0.116731750665063305,-0.601345571488524078
8.2213200000000004,0.099922550583347439,-0.020668386803659455,-0.801116487689040119,-0.033610957488218324,0.286892422974646816,-0.590513808014004271,0.499910855308393909,0.233655450999929029,-0.433413176842757403,-0.443812646094274683
8.2436000000000007,0.337308820596391265,0.046320162298281953,-1.064901580827383065,0.245971229006782532,-0.165905415474185858,0.027784883971968016,0.169215351447840334,0.228700217269791062,0.407210056294452047,0.165982259647534314
8.265880000000001,0.174359302475977751,0.330135000339305461,-1.077936577531199536,-0.22386166187719006,-0.246060031998328758,0.287195919602232872,0.385443894598961473,0.413628179004548041,0.496382439792329884,-0.148190673791268046
8.2881600000000013,-0.030572101985316125,0.034876106156194853,-1.08650616351640184,0.17006978218291427,0.0702630810766503126,0.303304385717567238,0.060296898534089968,0.239897850781282507,0.691155030219421152,-0.574948915340779965
8.31043999999999983,0.431842219053800172,-0.362094239008434182,-0.639244135783814407,0.352672827027965659,0.704422957223701157,0.240021474799852683,-0.08174379110957386,0.528493156769307304,0.537658940776918115,-0.616015571309587062
8.33272000000000013,0.284058388010312766,-0.400660115115968662,-0.926839656747666992,-0.153268581674214088,0.551769286694847341,-0.300560632863392921,0.176937261011653524,0.935232049199506532,0.288011126837395964,-0.741407148282490925
8.35500000000000043,0.003006586441020087,0.041389684760180956,-0.333833024688805269,0.096860266228919328,0.477151833411581541,0.15153109168905235,-0.340712246490572052,1.250433417962172722,0.00654397411726263554,-0.720929043511521109
8.37728000000000073,0.257258688889581741,0.023064773236295688,-0.40413671275043489,-0.257523119431289027,1.060669976618666466,0.362764742469040777,0.0173806174255962328,0.750275441706627799,0.383826187605957964,-0.644850333450898146
8.39956000000000102,0.179949065114254743,0.180241420742448699,-0.455283566445464999,0.070300822219154902,0.413877762371256543,0.059571330988307081,0.444294407449087145,1.191286154238619166,0.518553931907413036,-1.40704976208593343
8.42184000000000132,0.493222163158460028,0.194937448648673892,-0.265630493832413106,0.637931100892090028,0.069196802840545545,-0.236344883205803769,-0.588703985167216767,0.851703154976830745,0.211268186924036552,-0.696536176625445924
8.44411999999999985,0.389820454084789755,0.011181646488317265,-0.412143302422296215,0.56314135596474041,0.119411424656951867,0.40686880766354136,0.227407193887798315,0.517046359643842601,-0.494894093898454325,-0.029840813110232511
8.46640000000000015,0.042031310458765958,0.377963464467205901,-0.407575576322825345,-0.129222643730581566,0.140505296294938277,0.268727164860549025,-0.256115124162371061,0.659075798343380204,-0.29952798938692965,-0.718952667283815489
8.48868000000000045,0.309962270235243816,0.543883106044601342,-0.284399891933095783,-0.357773054333844709,0.602493814157270534,0.384337198930695928,-0.172033297700964052,0.790854759363961435,-0.326420163591941537,-0.229204040216954771
8.51096000000000075,0.136550926323236205,0.59870362515929932,-0.398969420583525414,0.015474153844314109,0.930414778510137971,0.788658799943109556,0.101855495896678527,0.428663909286058131,-0.0759685999199247088,0.013042839393033898
8.53324000000000105,0.121108251534697481,0.556632816419398296,-0.276941487326601843,0.071597984170468656,0.536843905760796658,0.538154300168687427,-0.104241936177545203,0.0730092247233946885,-0.029251245607704257,0.1125050088691015235
8.55552000000000135,0.0811243362730766169,0.18146593238386019,0.023196962590607273,-0.265461725777097632,0.63576882120892414,-0.057263844794765456,0.402322938299609134,0.071972729327976992,0.176591669166650707,0.090205190112407158
8.57779999999999987,0.200605253411519663,0.728775860455986191,0.181879427341799384,-0.258030120366104565,0.416468084606626696,0.163581383409384974,0.630539541067398512,0.30964990513768828,0.665493521901695334,0.214116782872436601
8.60008000000000017,0.210753819910529591,0.722592635455954341,-0.542371650330280841,0.32952171045922321,0.464207271277238195,-0.1045946403678423842,0.403065550718108664,0.804703912471836536,0.654933714556057409,-0.425982920451000294
8.62236000000000047,0.258056775419858928,-0.053262927761676737,-0.58622383628158034,0.393749653694306534,0.640655589580610946,-0.0031769935570854918,-0.0240093274389773653,0.786057296222881563,0.543501251963622839,0.110551350928005054
8.64464000000000077,0.392497375161936557,0.054396386097724847,-0.459127854944480301,0.500131203947357605,0.704598260117294206,-0.487404741331972813,-0.083351684657830882,0.572168585435285981,0.797865327285997961,0.0678003708444702979
8.66692000000000107,0.281311809187431549,0.121595856883174785,-0.10075476197582503,0.439136884396867905,0.37521195278974423,-0.921812425884148273,-0.190764319646858471,-0.039847693998757511,0.555363824685190771,0.267284360939752528
8.68919999999999959,0.154235639443027192,0.36227259157280961,-0.44421926623430534,0.507289277590727977,0.400533818506726258,-0.727160114605775565,-0.52737661913316913,0.390973585066883668,0.514703506165107266,0.655890954759885042
8.71147999999999989,0.244276150939313791,0.443136874096456333,-0.314411210622211251,-0.100025110991798028,0.460417186154664149,-0.304529307579724816,-0.326638346769986904,0.349256084843733494,0.36664008531792347,0.155086291225993746
8.73376000000000019,0.255121662267532662,0.339476181366251864,-0.547351286119796474,-0.585343227289582334,0.394435322452818551,-0.611428338718912501,-0.061737455152989284,0.069891116007227028,-0.212323003801213425,-0.0073201087562360795
8.75604000000000049,0.162341910025912223,0.217291364138467197,-0.444619297328419039,-0.029938330062554142,-0.0528192222564073458,-0.676663174763380879,0.595611489827981705,0.310642599496944061,0.278210127262428497,-0.597983787008209033
8.77832000000000079,0.230142294007779663,0.301796053982555289,-0.394943540313067928,-0.109991281163583893,0.246453808211335699,-0.753448108598788302,0.504055693117961112,0.314237013519156866,-0.521002048882952692,-0.586994738196240512
8.80060000000000109,0.282809373842829809,0.298415284837615036,-0.874583549638734872,0.299306506897814129,-0.0457035954289337666,-0.844994267999313542,-0.143356191311470538,0.160297506197642062,-0.474170034155871223,-0.211657292753602705
8.82287999999999961,0.475522819664064816,0.195990451075544053,-0.893874951819489172,0.26398568248632126,-0.032297108452250714,-0.820783402500942005,-0.157229683550579202,0.542917252609128403,-0.245150801278107164,0.185866717903491407
8.84515999999999991,0.337480176903258738,0.540135575996688447,-1.073677595289236508,0.27036894262878125,-0.0242748874628848643,-0.691838614484592163,0.172484678350964038,0.551727789730274733,0.012322622789654791,-0.172293094472409342
8.86744000000000021,0.299134062370596074,0.507265342906903144,-0.977063545079276216,-0.062663013008843693,0.086028297307036039,-0.719396309348503738,-1.002897219366313708,0.0112576539055112,-0.379743257864553659,-0.868956271646185691
8.88972000000000051,-0.047162305608997534,0.264974528097475501,-0.764620805308837997,0.000246478803482719,0.229295736202583755,-1.158648880644470525,-1.299237556173032604,0.43301943488919814,-0.560974270522535748,-0.479313965818696952
8.91200000000000081,0.30653388176683416,0.353696190156482904,-0.59954010175303149,-0.425948976735677026,0.192195637779670719,-0.766371701517303369,-0.612415984764968002,0.307719406931863025,0.1099626812022905,-0.742038721789359229
8.93428000000000111,0.701462149910756894,0.184467927648596125,-0.338510504085263592,-0.246830141771568735,0.137843635687111055,-0.499017145399545586,-1.237057116282886171,0.744059214799435653,0.0411851906703362657,-0.916810332153664281
8.95655999999999963,0.701704102145602915,0.13731272271089548,-0.642649366762186619,-0.4565781252541916,-0.178184405033052828,-0.616975036567580514,-0.64534335424533347,0.636895227622195609,-0.672772579822084833,-0.605349642592299314
8.97883999999999993,0.394779583744261822,0.146412740027287228,-0.561521071078642006,-0.379234435415239574,-0.489134861953581634,-0.986364818769626839,-0.69772676427029573,1.053343733143567301,-0.848855594678506964,-0.629421533769556757
9.00112000000000023,0.454647636480912096,0.273197562131507657,-0.350654516633634644,0.0466636403746529538,-0.325210970529370078,-1.546711037266620403,-0.733546658551483821,1.012155280568593857,-0.79313744693584759,-1.269376109585245271
9.02340000000000053,0.494659126295805315,0.266502652345045554,-0.636506889073596031,-0.236316749881240809,-0.335438266604923534,-1.79988367756341527,-0.990815716943300173,1.09651444278458595,-1.229664058730975729,-0.62606918556984742
9.04568000000000083,0.86153766269708465,-0.094503145818035234,-1.18464894603734855,-0.314292399913462278,-0.59386982498630364,-1.9012883502936363,-0.769607098350138907,1.48942088963358818,-0.826924910043633166,-0.643806791661242939
9.06796000000000113,0.733703218608920571,0.00733627029161954,-0.674473026388002807,-0.505838346787779058,-0.077229411002979836,-1.597796595307424017,-0.452467690718874549,1.07879201318504448,-0.236693644381576321,-0.895310403155605006
9.09023999999999965,0.316717956117942442,0.339880327101461158,-0.297348225713238656,-1.31691217111119413,-0.434028268768204523,-1.85624191064590027,-0.957888749486554787,1.224164816381023646,-0.646263380875751026,-0.945685382491485906
9.11251999999999995,0.429934390101019886,0.022337832966573046,-0.631734880626431752,-0.924547987123005843,-1.379591719231177183,-0.476018487543096891,-0.156360187338660417,1.269904356391494349,-0.61095617700930091,-0.664345842999414654
9.13480000000000025,0.171012266549655748,0.038101788657689581,-1.078480028094484122,-0.305881638962578972,-1.174498890818780894,-0.818924376819835265,-0.396592733752436422,1.406015563971382387,-0.587658526480980074,-0.86192522117731224
9.15708000000000055,0.081282609296993463,0.576108550488638266,-0.954769594638347485,0.052906231072552434,-0.737164172541985019,-0.745204168717992332,-0.30015765890416879,1.420214296801718845,-0.11917651836736344,-0.988624788218632589
9.17936000000000085,-0.048750545948785862,0.51543103691336134,-1.3147526373323685,0.320737670617989024,-0.975750487016370904,-0.707642759029120549,-0.18659934808591494,1.062028605328367459,0.449064281612656102,-0.702389840071795113
9.20164000000000115,0.08789507163668886,0.285483470788535365,-1.001238163914319718,-0.272664801400600999,-0.413712445204887896,-0.567774962191718718,-0.39092725170660103,0.834613884283805729,-0.480940259952034016,-0.487659428140826107
9.22391999999999968,0.019661208920619178,-0.322034951369245315,-0.322331010630244094,-0.272251572007544157,-0.714821982141110368,-0.657993869460401004,0.1613990116204963,1.112759409270107302,-0.903616434803229063,-0.487806293887969218
9.24619999999999997,0.14665957177114447,-0.124369991173586214,-0.620218579732023712,-0.129574006787003121,-0.812193241554501122,-0.937204961062590436,0.40595868487692144,0.634568954863878432,-0.532289789850942219,0.294480044174673772
9.26848000000000027,-0.282949156238027084,0.060702734516339923,-0.64383159880962626,-0.013369462413647004,-1.052310748449738376,-0.139044500703155785,0.241703413218918195,0.114787508072883225,-0.310954078748047591,0.383400303575468643
9.29076000000000057,-0.181298250671392144,0.01363211519797311,-0.480757341636516788,-0.551923697739783489,-1.132178917618416436,-0.351752608017231402,0.411112237466467412,0.599422959240219003,-0.306483752281227324,0.625358085004825731
9.31304000000000087,-0.209476133731593989,0.688281453726947379,-0.729912507823495659,-0.73152894401852242,-1.045172533723735156,-1.041256529029402134,0.6421169631466051,0.638872807905673856,-0.294609263800976184,0.303000425487379738
9.33532000000000117,-0.468898277473545746,0.590031384110605406,-0.514447015092624166,-0.282201286244262828,-0.53295115849898983,-0.689716897479998425,0.55274240617902148,0.329666554659593686,0.047852179934493963,0.010535967474404662
9.3575999999999997,-0.621982834778530372,0.386826417997035016,-0.886342118386033339,-0.089719217088281067,-1.142760757710079622,0.11573995870662672,0.92660337951722671,0.457630646283572806,-0.167928721972240846,-0.718033709947871329
9.37988,-0.620120764355370273,0.584179696947089183,-0.833150961140224708,0.089354446144147115,-0.351114749645716748,-0.364416314731434987,0.001658527653299657,0.832335432038434922,-0.395949183569943242,-0.36909908461301591
9.4021600000000003,-0.427055795878218444,0.702158463562904955,-0.162474669206056965,0.142693067842323051,-0.267788313537171641,-0.11958557214666286,-0.2236309224484333,0.865233681930063007,0.400094131898861186,-0.483684347166840084
9.4244400000000006,-0.272239011946927317,0.454467419854325122,-0.006800192738158295,-0.012809878332159408,-0.65881030703927082,-0.036525755607209887,-0.244295515265567364,0.685478491025230148,-0.437018068005120264,0.324213380787067656
9.44672000000000089,-0.059907430244278526,0.34196116753399116,0.003614651386287859,-0.145416620944273198,-0.164245078055294338,-0.231064211863686642,-0.149828680739234998,0.598280639101421319,-0.601507100388696536,-0.306699909984748768
9.46900000000000119,-0.275630625315374744,0.501056502715921517,-0.365232370838460196,0.105835094188056394,0.222687677921582804,0.0212509299056750089,-0.449577963709736017,0.307627986724964699,-0.416780844301669715,-0.089776652376037769
9.49127999999999972,0.122005975132455036,0.447589520424082538,-0.692583899409972416,0.092040990597157479,-0.451044673673633711,-0.486191883656799051,-0.39476671077236969,0.566846661610684619,-0.943473212203561618,-0.377284060789568831
9.51356000000000002,-0.597427658755442931,0.209254585930704618,-0.511764458593567256,-0.174128998935275017,-0.398160003276528979,-0.782787948160608413,0.277322944532470306,1.038662411858672169,-0.447204361095906965,-0.120938756028513325
9.53584000000000032,-0.148008474844538884,0.256758534562825614,-1.08735573840341877,-0.169772407984189688,0.131417096737506886,-1.63199667615782162,-0.329438830649927294,0.943766177574006555,-1.342378329750912647,0.376491610229900603
9.55812000000000062,-0.217747794318577326,-0.170471992109978099,-1.15380734228088186,-0.27640014944321184,0.341968542083999072,-0.565671752025469932,-0.259895508673554043,0.607910862761951248,-0.918142545197806158,0.946191828678647678
9.58040000000000092,0.116045188587136083,0.097715551470130724,-1.34532304200797938,0.058515500318126246,-0.814594222582730735,-0.729643054786964312,-0.19441188169488649,0.590463425406292014,-0.894562289655432129,0.071156217140503297
9.60268000000000122,0.066689553895225184,0.389360450887263936,-1.23432962556220332,-0.010362515637732828,0.051747070568503001,-0.461678302824421634,0.301880366182801618,0.553144979416973229,-0.843252660325036471,0.222086933781037804
9.62495999999999974,0.019876343199047908,0.356969912723959972,-1.14568671586315542,-0.033727847839725128,0.327271668096668078,0.544171063199709815,0.069495873678840136,0.329667305243392467,-0.796905819079972072,0.272310465035581539
9.64724000000000004,-0.256301739341963486,0.375308941640853627,-0.90260621207553571,-0.038740480155584678,0.964627982948054907,0.741615394187068011,0.31427091089466197,0.004086233191226307,-1.103427496458921742,-0.519592293086721779
9.66952000000000034,0.144184515446379224,0.522476693670237746,-0.76586703292142222,0.079732641055278081,0.579973915679108692,0.09528055843044117,0.464761661900489398,-0.24162138045714703,-0.665334550366523128,-0.939002125344564634
9.69180000000000064,0.044470071343822221,0.6289438798029508,-0.964978115803939995,-0.326667694305700836,0.157373370332760006,-0.473927849138085278,-0.082863920347053852,0.298402060562797777,-0.126899824235266856,-0.897018379382192171
9.71408000000000094,0.105531601501750005,0.387993866577191836,-0.83898381088973502,-0.074493225785824957,0.55536932277232795,-0.078368821562290622,-0.323782299887311109,-0.049788779486597174,0.010449041309515711,-0.950473999211443488
9.73636000000000124,-0.120439105583362072,0.17103218821068264,-0.877164833165024582,-0.38335866779530392,0.30004449216443195,0.01981468122840585,-0.522509114734782267,0.580298328427217958,-0.542598346784587696,-0.099727202651514024
9.75863999999999976,0.004334892744831898,0.056904205453140261,-1.14290285874710804,-0.539683996829648585,0.198357578921889904,-0.561428912086562093,-0.426514732517421613,0.521767999277584119,-0.433208830992430627,0.190633883990762629
9.78092000000000006,0.182776878942685073,0.074240273619428282,-0.564941505565886404,-0.032412282351660604,-0.06989382363312846,-0.581183811866735345,0.102017094512912354,0.31811863887166203,-0.537885991510497749,-0.147339305938708559
9.80320000000000036,-0.26853975936007829,0.31805148158423828,-0.75598290442241911,-0.226752894117152881,-0.553261607290203013,0.45521378838013966,0.670220048929853651,0.361661218768349391,-0.553556455925135811,0.286453138605498037
9.82548000000000066,-0.2589671903269678,0.373612473098711498,-0.85358448287128638,-0.596861439516237352,-0.122411787917180132,0.177059996465010028,0.647714821983390837,0.042798821753293331,-0.663630753081650579,0.039155379984942507
9.84776000000000096,0.064171048906878581,0.274829340368904912,-1.57192533431986056,-0.26134959992002102,0.267480628074322449,-0.649387493672361482,0.64362330282255259,0.392887642942668536,-0.191604946459413977,0.371653300566335623
9.87004000000000126,-0.014791951313793017,-0.064213827556359045,-1.53178926347441691,0.049664859687380991,-0.316453863590976672,-0.396057545469761393,0.498244828870427842,0.875850302114058565,-0.431333461871114723,0.462722266490722178
9.89231999999999978,0.03660016845792971,0.12520804734846816,-1.30422529460513949,-0.089915948930353928,0.06772877852135889,-1.200411828343771414,0.488998732434730549,1.41330820272660845,-0.97268129242976446,0.301054897393583876
9.91460000000000008,0.116663060344358804,0.294753106412353756,-1.11851858935132425,-0.010017002853453971,0.370699585579983504,-0.677525037191228807,0.817330679986305157,0.461501650405431438,-0.456803711448833541,-0.43956601409054789
9.93688000000000038,-0.179904915221074213,-0.050954276257682202,-1.46937614072863013,0.034892032992041133,-0.116869150948072542,-1.078501091405542733,0.836605258989832651,0.631047875336609741,-1.01722739761197889,0.259709693534862729
9.95916000000000068,-0.422388879657447591,0.222595596828000715,-1.15997726132046347,-0.140832374867043808,-0.041754448804461136,-1.204194318802230046,1.49915611431788964,0.557349464749040902,-1.05985963351051257,-0.362298208538431282
9.98144000000000098,-0.539476838633912964,0.687962237277831512,-1.35113621081082848,-0.219334827860239806,-0.142942430389580238,-0.724734476770318591,1.4325758158021889,0.328783273665183076,-0.564306422143784819,0.001688038790569613
10.0037200000000013,-0.366886455190787275,0.498486739987739985,-1.08575766721158939,0.254795635778851448,0.704165017132321665,-0.223612980181969886,0.795180525291648749,0.848976514065278298,-0.427734466831404925,0.212820409253857368
10.0259999999999998,0.038832514350204128,0.078342029842845384,-0.656596045434960374,0.519840129165818787,0.225312141301807808,-0.352128502196352125,0.292198426161734859,1.43129214003790028,-0.470623559739600267,-0.615798845208481327
10.0482800000000001,0.059050059684333911,-0.092833526774977609,-0.97302483693629038,1.116395197040331577,0.690114939338933947,-0.47307824442649235,0.785304280607685076,0.978349268331648786,-0.450188913375061013,-0.538715245524926833
10.0705600000000004,-0.090118270337938122,0.350447164788569687,-1.03730512090106314,0.843325304525784442,-0.452251866663596569,-0.873251861802868346,1.11561686137335056,0.548864454127150209,0.384353926504895249,-0.275346892967234636
10.0928400000000007,-0.129899752626841392,0.421900541613404387,-1.10188450886495998,0.547323648131141149,-0.549444003681500204,-1.097580724770084032,0.39648911092433237,0.522252557622234437,0.247807834975584479,0.03705098632677295
10.115120000000001,0.015307163927924361,-0.100329537337249142,-0.91896488673672891,0.49049800428122145,-0.086035594213413447,-0.472222668383848687,0.70623021677519249,1.352891994611953308,-0.0828194414678652784,-0.390956576762486407
10.1374000000000013,-0.136442386903980972,0.147854371822697037,-0.805528393372399759,0.70253560296479051,-0.193234076373910907,-0.497996029537586288,0.574248304268799026,0.860564868532953664,-0.260384408245605922,-0.500069591538934682
10.1596799999999998,-0.37040874573003918,0.44811112983198248,-0.562467661054568441,0.578328039613919931,-0.038472978311414441,-0.52314801939761052,0.750117495424870273,1.257373604407263701,-0.5801796772745305,-0.840895769041432706
10.1819600000000001,-0.480275677388413758,0.228696909518090394,-0.741262911865309071,0.73280963951968237,-0.572918697990042414,-0.67205240861925003,0.184688095792718499,1.467166929649224905,-1.2599247838572587,-0.0468073248313427
10.2042400000000004,-0.355378960291810764,0.399405205327463972,-0.671139186362851442,0.530675604191881201,-1.17055863766680035,-1.223332946209707617,0.311964674942636688,1.000799283142687346,-0.78684396244335419,-0.036759527674257275
10.2265200000000007,-0.10227649536923672,0.774354237726785077,-0.375594786399341685,0.41962782764683948,-0.934693752730948582,-0.741679460410493541,0.191753090554298566,0.957573419743983911,-0.046825950792924287,-0.389959644511223558
10.248800000000001,0.044194705488298514,0.205065966152382151,-0.97587809860957379,0.150503129969055516,0.182047492366007729,-0.302305731490708417,0.342346239538812158,1.172186275742936712,-0.244340051001692371,0.499901872124858176
10.2710800000000013,-0.344529851253393526,0.375444890020569827,-0.914391629568999983,0.114908556945927609,-0.0708344652003985416,-0.522193819568231935,0.4730308225711487,1.41827372387441433,-0.066883644969958744,0.070084353698006419
10.2933599999999998,-0.291649450673122257,0.476965383462898046,-1.17436676323554376,-0.477956566075493361,-0.576005077114055908,-0.887102777877736247,0.420339478379715858,1.46433268075454924,-0.881025559296181732,-0.795791881362690134
10.3156400000000001,-0.122384434017876131,0.411046755801681735,-1.36888075308478961,-0.0563750055556617811,-0.525818181664150765,-0.099978872330109991,0.355135315853072398,0.838957644358065538,-0.395932570194433453,-0.727851303575456104
10.3379200000000004,0.005159623155717608,0.317460179622325696,-1.27685086080922972,-0.059655151558498487,-1.29211950339765128,-0.529538804824259163,0.161823159579535747,0.866240830741068113,-0.095484515423675587,-0.870724523161995612
10.3602000000000007,0.31323606516281513,0.559102291634290788,-0.9344203065926594,-0.737565188915419223,-0.668562488812572436,-0.75289721379192176,0.099245346257483491,0.69522092034286509,-0.122799824686044279,-0.507115738777863062
10.382480000000001,0.217325106077818554,0.388215234954948619,-0.296963662742904588,-0.196713354981059144,-0.252719356600684176,-0.665196131028293253,-0.149196333345144982,0.779012210619287132,-0.90231190203908712,0.094778944735180837
10.4047600000000013,-0.284755545114387415,0.22473835068505206,-1.03070724377477585,-0.345263116234402506,0.294802347805548032,-0.816843258538444833,0.330896863854741818,0.905256485233952746,-1.3600447504090971,-0.203327355533677069
10.4270399999999999,0.109332404623885521,0.050059494320630144,-1.33233346690274185,-0.201048318587377761,-0.003174056141002524,-1.80684853611134155,0.82252855508214751,0.393068744582747737,-1.1403381366612047,-1.016419029077945901
10.4493200000000002,0.348346172649703974,-0.40743656966171915,-0.97623651399975603,-0.802463927919699449,0.174973136915978739,-1.266560407085355888,0.68695461202295915,0.394242684029547777,-1.40126746415742842,-1.096220944624977822
10.4716000000000005,0.117076997891390033,0.019803368775706209,-0.92446818129473622,-1.333496474995456649,0.046590801089444314,-0.967645860959687881,-0.404672693098722114,0.908637283058455647,-0.80615372525267509,-1.22626680140491473
10.4938800000000008,0.296015624316804504,0.275252809712126192,-0.41170884653928852,-1.175956660031610035,-0.479406289061788539,-0.779215650450170411,-0.259672898084897685,0.779557585247539125,-0.70753893619878205,-0.626122890255544129
10.5161600000000011,-0.057579969960537186,0.068189387071763641,-0.75848180971960516,-0.985827839447325466,0.219663002979580966,-0.197769828469883956,-0.005377658839526123,1.23806570420083875,-0.65700105524559388,-1.05218684467952639
10.5384400000000014,0.089394158862855455,0.204842110760058149,-1.21396175781415582,-0.533528984718901145,0.531034285129298261,-0.493459434623995025,-0.022178403019616932,0.267995815872081378,-0.87476158223231347,-1.46793660371309681
10.5607199999999999,-0.469924289031524806,-0.03330504012673341,-0.60942927302105521,-0.412978513733987806,0.801053588454072194,-0.889688312374575671,-0.135307086113437114,-0.193375396061613664,-0.744385810731491723,-0.475419492583309941
10.5830000000000002,-0.157236251592970888,-0.045621624255246629,-0.387837083425827234,-0.375307436694734806,0.290046963197685012,-0.621211335836944378,0.072597809457683404,0.371805669361017721,-0.612262047550939929,-0.316918937890060273
10.6052800000000005,-0.09406986383255378,-0.403939259861641475,-0.65748198244307049,0.242553084795121388,1.202429244570819511,-0.839058311551961491,1.47809023766550784,1.09143191456774707,-0.957659407132483346,-0.417377454135030523
10.6275600000000008,0.575753877642896594,-0.368429075810265627,-0.84533349668707461,0.181718451757453478,0.335489638056686468,-0.501915602291798574,0.85614104847248396,1.53784120484183109,-2.0853293219982017,-0.645751052643184942
10.6498400000000011,0.503838976379499703,-0.175035397115067604,-1.1253425237909544,-0.638088251101540604,0.414169830144159007,-0.696506386252873366,-0.134245005494772585,1.85468914707697589,-1.75693234538543275,-1.235403248650676411
10.6721200000000014,0.358744972891979319,0.163550434898489527,-1.31301298360924282,-1.246680712580516603,-0.03190398323681333,-0.558964097872377774,0.295531300214038478,0.746368886418197377,-1.38456685188491163,-0.271902744418722253
10.6943999999999999,-0.299184110725950636,0.625577461359065251,-1.24406994105353526,-0.719192004377727789,-0.195188363140260973,-1.053527655206405178,0.44044317973669278,0.622194846819241559,-1.14581610169390473,-0.744296197220209899
10.7166800000000002,-0.182293251297321379,0.187772283412166285,-1.4849064664437015,-0.813544150818037937,0.0543715905041995597,-0.644136167372790808,0.31133216298845201,1.1069241690390762,-1.139886067744595222,-0.386239863001997294
10.7389600000000005,0.480020285747917844,-0.067685068513390088,-1.19563360183241901,-0.222586399086190767,0.871592651054319198,-0.906499137472463412,0.66680425474717087,0.51170733444867833,-0.903824162500821482,-0.536649132710761617
10.7612400000000008,0.786314916135258987,-0.087312667775510972,-0.99027551224467605,-0.309699079408345845,0.674568624025455282,-0.814724080855268651,0.479360350074824471,0.508559241040679455,-0.735506000876115153,-0.684932248135171118
10.7835200000000011,0.637187428305148656,0.217894539335250742,-1.00735029274639593,0.030231001257613521,-0.017564623559614301,-1.046727151955237856,0.268655307105285956,1.36274015530408205,-0.377764194262048769,-0.27183019303350027
10.8058000000000014,0.232441146895142781,-0.285911639657442096,-0.282705162092678208,0.160692961183346306,0.10216081590550999,-0.854346180667865329,0.052363583011901138,1.35910127925367474,-0.840902937763997008,-0.234770809475914444
10.8280799999999999,0.344431812439920743,0.190299361379806159,-0.90750629151634649,-0.146737575017999444,0.007525453896557302,-0.100285064296294128,0.58557500771375159,1.01019042472924267,-0.21056836633152981,-0.809752381775347585
10.8503600000000002,0.17754612143828552,0.006841023951608599,-0.94557491063649079,-0.30352811476044958,0.286084685004609991,-0.773335222463191946,0.648240363612059056,1.42888302961126876,-0.755356948494335184,-0.599926628312184074
10.8726400000000005,0.103095483359945117,-0.344852393488315312,-1.08196699426966977,-0.885569049257986018,0.250711099328859266,-1.462288768707650011,0.88226583242517409,1.99170904108098612,-0.74290365715497661,-0.0033216646410402367
10.8949200000000008,0.245144330817678502,0.366437027807212878,-1.52811680817672309,-0.424634172325901005,-0.197306447889079278,-1.46007928419287408,0.31842238055839189,1.69871871011416231,-1.25210291869607829,0.00720332963876133
10.9172000000000011,0.244683798119900098,0.231177803668899118,-1.45610836819212564,0.044060689470055231,0.656589518128847721,-0.853103917066544426,-0.275852926113015928,1.80631931747648644,-0.521373830063041027,-0.412001091987595207
10.9394800000000014,0.098690182389664038,0.184315482723700019,-1.26363334320440987,0.342484107323055905,0.713414945231582276,-1.45600811518153928,0.50970525232602204,1.112893748382987713,-0.449751885726841411,-0.669122266829014267
10.96176,-0.440607708364545603,-0.074337752499004372,-1.47517706928317102,0.197776328905058807,0.375003916590705283,-1.30673255197722654,0.262803283730294601,0.842409248195974736,0.387550335546702096,-0.648560109662998763
10.9840400000000002,-0.164600845345139524,0.050368273662103724,-1.17214662787694768,0.405864013388715694,0.360649370513867612,-0.422446383175041212,-0.248213035458823228,1.050779890794183491,-0.418605638864579022,-0.530000597495919004
11.0063200000000006,0.118901124285918813,-0.386826791294367312,-1.78304447675620656,0.408666298681127721,-0.292721834432876304,-1.383974931816548848,-0.50812513637490098,1.116768539049031395,-2.29314275949656857,-0.647997186099126016
11.0286000000000008,-0.144046114562601024,-0.303110056029952724,-1.88838914785164583,0.443235754626159939,-0.359657563007147185,-1.119422445752176115,0.23838587683054469,0.797385812095143018,-2.87983087749434971,-0.76718739674956795
11.0508800000000012,-0.598013609888967679,-0.68925416042386767,-1.39373866916713675,0.365271318174783422,-0.648954566729973481,-0.850680178472875526,0.50919740210953135,0.270052290594772676,-2.75131633311885332,-0.688340968021454114
11.0731600000000014,0.184149502781123964,-0.357309028028164999,-0.98462216180467982,0.261132988137406818,-0.629288040602728332,-1.723006664033662982,1.36346786105380102,0.234885179250156673,-1.35871059270761485,-0.502600546806546755
11.09544,0.144676854238686647,0.104963539393834293,-1.065943669218434336,0.112992508477991027,-0.434855320207249998,-1.255263279483663008,0.554985331422687994,0.487153484468499764,-1.059367844016697147,-0.500105926871586087
11.1177200000000003,-0.058455156787904361,-0.034005091133200049,-1.38189529367278353,-0.082458510139984509,-0.0704414655047140986,-1.354974189837536147,-0.709117046595612172,0.790040234537569511,-1.47688947960257623,-0.403902806192421023

Figure 2c
fluence (mJ/cm2) diff(%) err
0.07, -0.302585607723478416, 0.301042242044705206 
0.1, -0.370884103035673568, 0.296525083407601989 
0.18, -0.940719222942943545, 0.299376521741431333 
0.25, -1.299972240121489508, 0.288598700677676665 
0.35, -1.772852092875173158, 0.297931007424841320 
0.5, -2.24847760677634809, 0.289087891692796629 
0.55, -2.80788181576799705, 0.303488066800266299 
0.6, -3.17358681242924288, 0.307359700923230097 
0.65, -2.66143940170366551, 0.2775065338692173756 
0.7, -3.13390405488924841, 0.327106152460488634 
0.8, -2.39051938300584657, 0.351021896821572012
