# Supplementary material for: Coupling to octahedral tilts in halide perovskite nanocrystals induces phonon-mediated attractive interactions between excitons
Source: Nat Phys. 2023 Nov 9;20(1):47–53. doi: 10.1038/s41567-023-02253-7 (PMC10791581; doi:10.1038/s41567-023-02253-7)
Supplement: Supplementary file 3 — Source data for Fig. 3b,d,e: DFT-computed bandgap versus Pnma tilt angle for CsPbBr3 (b), computed partial phonon density of states of CsPbBr3 (d), extracted EP-coupling strengths in FAPbBr3 (e). [file 41567_2023_2253_MOESM3_ESM.txt]

Figure 3b
180.,0.
178.46310373991903,0.0066669999999999785
176.92620747983807,0.026576000000000155
175.3893112197571,0.05926900000000013
173.8524149596761,0.10410900000000012
172.31551869959515,0.16014499999999998
170.77862243951418,0.22636699999999998
169.24172617943321,0.301431
167.70482991935225,0.38424899999999995
166.16793365927128,0.4724339999999999
164.63103739919032,0.5651670000000001

Figure 3d
energy(THz), followed by projected dos for  4Cs, 4Pb, and 12 Br
       -0.5039593156        0.0000000000        0.0000000000        0.0000000000        0.0000000000        0.0000000000        0.0000000000        0.0000000000        0.0000000000        0.0000000000        0.0000000000        0.0000000000        0.0000000000        0.0000000000        0.0000000000        0.0000000000        0.0000000000        0.0000000000        0.0000000000        0.0000000000        0.0000000000
       -0.4778017775        0.0000000000        0.0000000000        0.0000000000        0.0000000000        0.0000000000        0.0000000000        0.0000000000        0.0000000000        0.0000000000        0.0000000000        0.0000000000        0.0000000000        0.0000000000        0.0000000000        0.0000000000        0.0000000000        0.0000000000        0.0000000000        0.0000000000        0.0000000000
       -0.4516442394        0.0000000000        0.0000000000        0.0000000000        0.0000000000        0.0000000000        0.0000000000        0.0000000000        0.0000000000        0.0000000000        0.0000000000        0.0000000000        0.0000000000        0.0000000000        0.0000000000        0.0000000000        0.0000000000        0.0000000000        0.0000000000        0.0000000000        0.0000000000
       -0.4254867013        0.0000000000        0.0000000000        0.0000000000        0.0000000000        0.0000000000        0.0000000000        0.0000000000        0.0000000000        0.0000000000        0.0000000000        0.0000000000        0.0000000000        0.0000000000        0.0000000000        0.0000000000        0.0000000000        0.0000000000        0.0000000000        0.0000000000        0.0000000000
       -0.3993291631        0.0000000000        0.0000000000        0.0000000000        0.0000000000        0.0000000000        0.0000000000        0.0000000000        0.0000000000        0.0000000000        0.0000000000        0.0000000000        0.0000000000        0.0000000000        0.0000000000        0.0000000000        0.0000000000        0.0000000000        0.0000000000        0.0000000000        0.0000000000
       -0.3731716250        0.0000000000        0.0000000000        0.0000000000        0.0000000000        0.0000000000        0.0000000000        0.0000000000        0.0000000000        0.0000000000        0.0000000000        0.0000000000        0.0000000000        0.0000000000        0.0000000000        0.0000000000        0.0000000000        0.0000000000        0.0000000000        0.0000000000        0.0000000000
       -0.3470140869        0.0000000000        0.0000000000        0.0000000000        0.0000000000        0.0000000000        0.0000000000        0.0000000000        0.0000000000        0.0000000000        0.0000000000        0.0000000000        0.0000000000        0.0000000000        0.0000000000        0.0000000000        0.0000000000        0.0000000000        0.0000000000        0.0000000000        0.0000000000
       -0.3208565488        0.0000000000        0.0000000000        0.0000000000        0.0000000000        0.0000000000        0.0000000000        0.0000000000        0.0000000000        0.0000000000        0.0000000000        0.0000000000        0.0000000000        0.0000000000        0.0000000000        0.0000000000        0.0000000000        0.0000000000        0.0000000000        0.0000000000        0.0000000000
       -0.2946990107        0.0000000000        0.0000000000        0.0000000000        0.0000000000        0.0000000000        0.0000000000        0.0000000000        0.0000000000        0.0000000000        0.0000000000        0.0000000000        0.0000000000        0.0000000000        0.0000000000        0.0000000000        0.0000000000        0.0000000000        0.0000000000        0.0000000000        0.0000000000
       -0.2685414725        0.0000000000        0.0000000000        0.0000000000        0.0000000000        0.0000000000        0.0000000000        0.0000000000        0.0000000000        0.0000000000        0.0000000000        0.0000000000        0.0000000000        0.0000000000        0.0000000000        0.0000000000        0.0000000000        0.0000000000        0.0000000000        0.0000000000        0.0000000000
       -0.2423839344        0.0000000000        0.0000000000        0.0000000000        0.0000000000        0.0000000000        0.0000000000        0.0000000000        0.0000000000        0.0000000000        0.0000000000        0.0000000000        0.0000000000        0.0000000000        0.0000000000        0.0000000000        0.0000000000        0.0000000000        0.0000000000        0.0000000000        0.0000000000
       -0.2162263963        0.0000000000        0.0000000000        0.0000000000        0.0000000000        0.0000000000        0.0000000000        0.0000000000        0.0000000000        0.0000000000        0.0000000000        0.0000000000        0.0000000000        0.0000000000        0.0000000000        0.0000000000        0.0000000000        0.0000000000        0.0000000000        0.0000000000        0.0000000000
       -0.1900688582        0.0000000000        0.0000000000        0.0000000000        0.0000000000        0.0000000000        0.0000000000        0.0000000000        0.0000000000        0.0000000000        0.0000000000        0.0000000000        0.0000000000        0.0000000000        0.0000000000        0.0000000000        0.0000000000        0.0000000000        0.0000000000        0.0000000000        0.0000000000
       -0.1639113201        0.0000000000        0.0000000000        0.0000000000        0.0000000000        0.0000000000        0.0000000000        0.0000000000        0.0000000000        0.0000000000        0.0000000000        0.0000000000        0.0000000000        0.0000000000        0.0000000000        0.0000000000        0.0000000000        0.0000000000        0.0000000000        0.0000000000        0.0000000000
       -0.1377537819        0.0000000000        0.0000000000        0.0000000000        0.0000000000        0.0000000000        0.0000000000        0.0000000000        0.0000000000        0.0000000000        0.0000000000        0.0000000000        0.0000000000        0.0000000000        0.0000000000        0.0000000000        0.0000000000        0.0000000000        0.0000000000        0.0000000000        0.0000000000
       -0.1115962438        0.0000000000        0.0000000000        0.0000000000        0.0000000000        0.0000000000        0.0000000000        0.0000000000        0.0000000000        0.0000000000        0.0000000000        0.0000000000        0.0000000000        0.0000000000        0.0000000000        0.0000000000        0.0000000000        0.0000000000        0.0000000000        0.0000000000        0.0000000000
       -0.0854387057        0.0000000000        0.0000000000        0.0000000000        0.0000000000        0.0000000000        0.0000000000        0.0000000000        0.0000000000        0.0000000000        0.0000000000        0.0000000000        0.0000000000        0.0000000000        0.0000000000        0.0000000000        0.0000000000        0.0000000000        0.0000000000        0.0000000000        0.0000000000
       -0.0592811676        0.0000554531        0.0000554531        0.0000554598        0.0000554598        0.0000731085        0.0000731123        0.0000731069        0.0000731086        0.0000337734        0.0000337734        0.0000337761        0.0000337761        0.0000282620        0.0000282620        0.0000282623        0.0000282623        0.0000282731        0.0000282731        0.0000282745        0.0000282745
       -0.0331236295        0.0003905492        0.0003905492        0.0003908614        0.0003908614        0.0005241031        0.0005242098        0.0005240479        0.0005240503        0.0002372859        0.0002372859        0.0002374094        0.0002374094        0.0002033460        0.0002033460        0.0002033470        0.0002033470        0.0002035649        0.0002035649        0.0002036124        0.0002036124
       -0.0069660913        0.0007079022        0.0007079022        0.0007079271        0.0007079271        0.0009802048        0.0009806430        0.0009801884        0.0009798729        0.0004243758        0.0004243758        0.0004247812        0.0004247812        0.0003791852        0.0003791852        0.0003791045        0.0003791045        0.0003795014        0.0003795014        0.0003797708        0.0003797708
        0.0191914468        0.0011555739        0.0011555739        0.0011529264        0.0011529264        0.0016300963        0.0016310009        0.0016300165        0.0016291488        0.0006877306        0.0006877306        0.0006885791        0.0006885791        0.0006306098        0.0006306098        0.0006303856        0.0006303856        0.0006309050        0.0006309050        0.0006316586        0.0006316586
        0.0453489849        0.0018034653        0.0018034653        0.0017956540        0.0017956540        0.0025605241        0.0025612548        0.0025595387        0.0025584542        0.0010690620        0.0010690620        0.0010705900        0.0010705900        0.0009922056        0.0009922056        0.0009919470        0.0009919470        0.0009923517        0.0009923517        0.0009935198        0.0009935198
        0.0715065230        0.0035333727        0.0035333727        0.0035310513        0.0035310513        0.0050423296        0.0050410466        0.0050397383        0.0050389511        0.0020947750        0.0020947750        0.0020973110        0.0020973110        0.0019606382        0.0019606382        0.0019595695        0.0019595695        0.0019610396        0.0019610396        0.0019609079        0.0019609079
        0.0976640611        0.0073990316        0.0073990316        0.0073885725        0.0073885725        0.0103883652        0.0103786064        0.0103787206        0.0103823513        0.0043500055        0.0043500055        0.0043523231        0.0043523231        0.0040614191        0.0040614191        0.0040637736        0.0040637736        0.0040637033        0.0040637033        0.0040602545        0.0040602545
        0.1238215993        0.0132547317        0.0132547317        0.0132257218        0.0132257218        0.0183379637        0.0183278452        0.0183238259        0.0183270805        0.0077910029        0.0077910029        0.0077966183        0.0077966183        0.0072458999        0.0072458999        0.0072495900        0.0072495900        0.0072480990        0.0072480990        0.0072479149        0.0072479149
        0.1499791374        0.0196680060        0.0196680060        0.0195874194        0.0195874194        0.0266259767        0.0266252037        0.0266172181        0.0266098907        0.0114483073        0.0114483073        0.0114555528        0.0114555528        0.0106736499        0.0106736499        0.0106781819        0.0106781819        0.0106714416        0.0106714416        0.0106797753        0.0106797753
        0.1761366755        0.0271973040        0.0271973040        0.0271299499        0.0271299499        0.0358897303        0.0358729710        0.0358691973        0.0358640262        0.0156500256        0.0156500256        0.0156603934        0.0156603934        0.0146273422        0.0146273422        0.0146264890        0.0146264890        0.0146252270        0.0146252270        0.0146328351        0.0146328351
        0.2022942136        0.0365409180        0.0365409180        0.0364910714        0.0364910714        0.0467225595        0.0466987927        0.0466872042        0.0466880895        0.0207206578        0.0207206578        0.0207401770        0.0207401770        0.0194125719        0.0194125719        0.0194099863        0.0194099863        0.0194141474        0.0194141474        0.0194103942        0.0194103942
        0.2284517517        0.0491866531        0.0491866531        0.0491206359        0.0491206359        0.0607521197        0.0607238251        0.0606951475        0.0607110760        0.0275078103        0.0275078103        0.0275387608        0.0275387608        0.0257865652        0.0257865652        0.0257849996        0.0257849996        0.0257893080        0.0257893080        0.0257786330        0.0257786330
        0.2546092899        0.0643758336        0.0643758336        0.0642256895        0.0642256895        0.0764274428        0.0764118886        0.0763764808        0.0763703745        0.0354927078        0.0354927078        0.0355189325        0.0355189325        0.0332567489        0.0332567489        0.0332625489        0.0332625489        0.0332512133        0.0332512133        0.0332661491        0.0332661491
        0.2807668280        0.0818257310        0.0818257310        0.0816198485        0.0816198485        0.0930181453        0.0930068040        0.0929910588        0.0929626104        0.0443907843        0.0443907843        0.0444018087        0.0444018087        0.0416548005        0.0416548005        0.0416550968        0.0416550968        0.0416444533        0.0416444533        0.0416668351        0.0416668351
        0.3069243661        0.1023241133        0.1023241133        0.1020651499        0.1020651499        0.1109222197        0.1108941066        0.1108585063        0.1108458081        0.0545297575        0.0545297575        0.0545509006        0.0545509006        0.0512493393        0.0512493393        0.0512458896        0.0512458896        0.0512358571        0.0512358571        0.0512505447        0.0512505447
        0.3330819042        0.1277263050        0.1277263050        0.1274872244        0.1274872244        0.1315743162        0.1315137615        0.1314396091        0.1314499502        0.0668400380        0.0668400380        0.0669099857        0.0669099857        0.0628970191        0.0628970191        0.0628789984        0.0628789984        0.0629015197        0.0629015197        0.0628735598        0.0628735598
        0.3592394423        0.1599433482        0.1599433482        0.1597333479        0.1597333479        0.1564090177        0.1563226514        0.1562419606        0.1562792390        0.0823372747        0.0823372747        0.0824095460        0.0824095460        0.0774963824        0.0774963824        0.0774669697        0.0774669697        0.0774861412        0.0774861412        0.0774607919        0.0774607919
        0.3853969805        0.1971195013        0.1972726350        0.1969021960        0.1967376183        0.1816768187        0.1817105272        0.1816605398        0.1815294973        0.0996827858        0.0997834628        0.0997967813        0.0997002440        0.0939368852        0.0939258914        0.0939429576        0.0939631890        0.0939344588        0.0939234650        0.0939533793        0.0939331479
        0.4115545186        0.2428206207        0.2441512383        0.2436864536        0.2423886521        0.2108633823        0.2108802962        0.2108380911        0.2107258438        0.1200333465        0.1208389953        0.1208333304        0.1200103178        0.1140850957        0.1139506871        0.1139853233        0.1140994210        0.1140926310        0.1139582224        0.1140691370        0.1139550393
        0.4377120567        0.3006966406        0.2975424197        0.2971915717        0.3002807043        0.2412764672        0.2411438635        0.2410480558        0.2411002205        0.1456966213        0.1445327392        0.1446200145        0.1458276222        0.1374527180        0.1381738788        0.1381444251        0.1374503059        0.1375148953        0.1382366188        0.1374248815        0.1381195634
        0.4638695948        0.3721101089        0.3736541848        0.3730001909        0.3713883248        0.2787224430        0.2786868354        0.2786723687        0.2786524074        0.1776817483        0.1780350840        0.1782422482        0.1777602376        0.1695709905        0.1691026703        0.1690372376        0.1695474875        0.1695897714        0.1691686601        0.1695375563        0.1690745152
        0.4900271329        0.4769080039        0.4768411645        0.4759846386        0.4750246120        0.3261783631        0.3261624639        0.3270340992        0.3268243570        0.2226376554        0.2233629580        0.2226973027        0.2229044375        0.2143733910        0.2144635365        0.2146458414        0.2147912501        0.2146919885        0.2147343564        0.2150071304        0.2148139442
        0.5161846711        0.6405601626        0.6413662479        0.6410043144        0.6402487618        0.3927488691        0.3925989818        0.3927642486        0.3928972769        0.2964699230        0.2969477336        0.2981088632        0.2960420691        0.2899834526        0.2902139324        0.2902681700        0.2897259018        0.2898132732        0.2904340218        0.2897372444        0.2895803982
        0.5423422092        0.9108855373        0.9088222259        0.9084870247        0.9105723483        0.4860793717        0.4864099119        0.4863366349        0.4864309916        0.4161041526        0.4161296239        0.4156184659        0.4167866504        0.4207289993        0.4212213795        0.4212866131        0.4204753325        0.4204167079        0.4209137448        0.4201536517        0.4209955046
        0.5684997473        1.1611528474        1.1592050490        1.1680116559        1.1635179945        0.5729171183        0.5741538509        0.5719386771        0.5715073633        0.5025930588        0.5038030922        0.5038686536        0.5004361102        0.5427707506        0.5430847130        0.5420486779        0.5417224649        0.5419133153        0.5421910417        0.5414188857        0.5417411669
        0.5946572854        1.6230823093        1.6280434112        1.6294757252        1.6266276105        0.7161198037        0.7154844876        0.7166107483        0.7164374174        0.7691971302        0.7745027996        0.7748216522        0.7696328949        0.8365934873        0.8382446469        0.8378981537        0.8364756670        0.8342507497        0.8359160679        0.8340004317        0.8353564454
        0.6208148235        1.6630296863        1.6625123375        1.6619611778        1.6623582778        0.6602627341        0.6602200113        0.6622641103        0.6624047337        0.6793098882        0.6786917910        0.6794518179        0.6802125866        0.7072254154        0.7064960081        0.7063036865        0.7066453690        0.7093935804        0.7087808120        0.7092392967        0.7089873299
        0.6469723617        1.7661230596        1.7652192565        1.7640791094        1.7656704559        0.6471940938        0.6463289774        0.6456395865        0.6460531467        0.6702738024        0.6706727326        0.6695053040        0.6697349628        0.6452761665        0.6455339671        0.6457586695        0.6460293096        0.6449260077        0.6451250903        0.6467637093        0.6464611010
        0.6731298998        2.7097697189        2.6988480655        2.6833794326        2.6872711337        0.8822371477        0.8820809684        0.8795062772        0.8807061039        0.9375743091        0.9360672098        0.9384913332        0.9407016061        0.8882215270        0.8894419188        0.8904373760        0.8884746885        0.8870645419        0.8885293949        0.8909305928        0.8931689521
        0.6992874379        3.3733120612        3.3654430821        3.4017514658        3.4049384140        1.0953485215        1.0940337053        1.1021004817        1.1019277392        1.2095335834        1.2105212133        1.2085713720        1.2093621026        1.0407696561        1.0427747908        1.0395224745        1.0392878795        1.0414287917        1.0436243930        1.0424656199        1.0430890722
        0.7254449760        3.8330128811        3.8455217039        3.8216369209        3.8320152551        1.2505825434        1.2527836454        1.2411444231        1.2387880677        1.5055446003        1.5015674133        1.5076370637        1.5065770984        1.1743637857        1.1758786319        1.1741449353        1.1720592651        1.1818149700        1.1799624703        1.1709106430        1.1695653622
        0.7516025141        3.4781116712        3.4786981256        3.4759662093        3.4755201379        0.8440032528        0.8439228298        0.8475764227        0.8444518070        1.1897820273        1.1906162568        1.1886919909        1.1902432247        0.9750072789        0.9765970133        0.9764808181        0.9773034048        0.9773190636        0.9778725816        0.9766836867        0.9752474191
        0.7777600523        2.7325782073        2.7378151458        2.7461595467        2.7462163889        0.6692380716        0.6666831345        0.6660801798        0.6655259046        0.8864733558        0.8878508975        0.8873234538        0.8855578028        0.7621258858        0.7617150244        0.7631094019        0.7633786543        0.7613351914        0.7607283953        0.7623172042        0.7618006939
        0.8039175904        2.8559852858        2.8554351318        2.8613085641        2.8596138509        0.6124783256        0.6115083988        0.6107886351        0.6133802398        0.8474108492        0.8464606635        0.8489223439        0.8497978695        0.7724434201        0.7716421869        0.7686037815        0.7686698966        0.7707419549        0.7691206024        0.7689960300        0.7681097956
        0.8300751285        3.2063456068        3.1925138902        3.1480955543        3.1585569641        0.5763053131        0.5750318753        0.5790160666        0.5798186797        0.7926155303        0.7907286509        0.8013154054        0.8024835459        0.7217270511        0.7229812616        0.7233278034        0.7237781069        0.7230016078        0.7248588542        0.7219293247        0.7220820572
        0.8562326666        2.7326140388        2.7129703504        2.6916886919        2.7161026748        0.5345789346        0.5355785546        0.5355116901        0.5354954467        0.7080723856        0.7078889271        0.7106297416        0.7099787446        0.6491652473        0.6495954119        0.6530936237        0.6530552025        0.6570076630        0.6586415634        0.6534890537        0.6547312107
        0.8823902047        1.3912447368        1.3867858973        1.3882638878        1.3917527093        0.4354514787        0.4315720138        0.4305695440        0.4327404202        0.4145895248        0.4121907616        0.4138301914        0.4163777416        0.5246084355        0.5221308339        0.5174073910        0.5181584253        0.5157692737        0.5132931806        0.5196765333        0.5189270075
        0.9085477429        3.0177279518        3.0259017738        3.0231738894        3.0266167006        0.7448857401        0.7456032130        0.7445452460        0.7444755447        0.8955921497        0.8945338096        0.8950488402        0.8950545319        1.3784068892        1.3763648954        1.3822531372        1.3786820085        1.3756850076        1.3724702125        1.3760257950        1.3784241223
        0.9347052810        2.8090250866        2.8093230327        2.8287083361        2.8323413822        0.7732296413        0.7700708972        0.7792583348        0.7758140367        1.0124815838        1.0103721776        1.0204728168        1.0195362338        1.4362265215        1.4374510713        1.4393936268        1.4410894800        1.4389979351        1.4392787755        1.4366867561        1.4340474743
        0.9608628191        4.1022541204        4.0928571760        4.1130287057        4.1106137244        1.1270867862        1.1245185079        1.1233477194        1.1198310324        1.3279060559        1.3188577766        1.3139845516        1.3245609433        1.9738925091        1.9685595850        1.9665140403        1.9602092188        1.9818044244        1.9745989006        1.9697110560        1.9777606201
        0.9870203572        2.8814573478        2.8832337153        2.9105774895        2.9172098374        0.9950628936        0.9937015523        0.9937983973        0.9973561038        1.1334905517        1.1356786990        1.1480077934        1.1478968725        1.5493179046        1.5547993871        1.5350089550        1.5350960369        1.5434965790        1.5492743484        1.5408531114        1.5410623164
        1.0131778953        3.7405805781        3.7326125667        3.7341991161        3.7370395808        1.0289772401        1.0262945176        1.0234718517        1.0263566758        1.3068303758        1.3089245454        1.3031068425        1.3009244526        1.7044139681        1.7048440048        1.7091476671        1.7079340998        1.6993365427        1.6990582575        1.7055502204        1.7060554658
        1.0393354335        2.5478054338        2.5502725200        2.5523731087        2.5549716736        0.7658298990        0.7653825436        0.7665834317        0.7648670216        0.8252129081        0.8258677204        0.8280643729        0.8265182569        1.3686327242        1.3694867823        1.3665760557        1.3673234543        1.3663530519        1.3684430897        1.3669309056        1.3674194867
        1.0654929716        3.0336287710        3.0289161204        3.0293949037        3.0264067371        1.0117671561        1.0144007553        1.0018469676        1.0157447409        1.3388775904        1.3249281042        1.3231280587        1.3064539320        2.0177136420        2.0116256508        2.0201843232        2.0055492641        2.0246024168        2.0115680745        1.9903985398        2.0051050282
        1.0916505097        2.2256664904        2.2216374634        2.2279625772        2.2347861294        0.7823412143        0.7791827961        0.7769707414        0.7741956647        0.8118631290        0.8088200382        0.8061239555        0.8097128250        2.0755605564        2.0730457801        2.0764716014        2.0793944210        2.0825955628        2.0789428179        2.0830398213        2.0791867984
        1.1178080478        2.5386156230        2.5437895468        2.5431857576        2.5431353294        0.9563418069        0.9506431817        0.9602633546        0.9632856178        0.6654931025        0.6670332845        0.6700221718        0.6676437441        2.3080788591        2.3115149654        2.2929713108        2.2940608911        2.2999319591        2.3038496202        2.3062434430        2.3060084005
        1.1439655859        2.2781657074        2.2761127813        2.2830743859        2.2782885826        0.9353240522        0.9345287560        0.9365963639        0.9363876636        0.9146287145        0.9112455500        0.9182867305        0.9143961503        2.1696793535        2.1686611541        2.1558008194        2.1593067105        2.1708004304        2.1716424952        2.1621781715        2.1605234177
        1.1701231241        1.9873769330        1.9865065166        1.9900492183        1.9897781852        0.8314071575        0.8309096643        0.8311891809        0.8292740655        0.8594329594        0.8584965150        0.8623278902        0.8612951844        1.7535916482        1.7550893777        1.7501633335        1.7476001905        1.7604422214        1.7617173674        1.7556367673        1.7579773267
        1.1962806622        2.4924290630        2.4909724814        2.4901968284        2.4856285895        1.1922004687        1.2135108732        1.2050600954        1.2065001822        1.0897381112        1.0928534913        1.0910722005        1.0905201004        1.9780293189        1.9753647480        1.9887480395        1.9877951392        1.9694115318        1.9658011731        1.9724166355        1.9706391963
        1.2224382003        3.0241003563        3.0195653792        2.9942174578        2.9930085197        1.4258279757        1.4298093562        1.4235307995        1.4284572373        1.3394601757        1.3411087936        1.3310767637        1.3323523217        2.5815724162        2.5778194099        2.5803169177        2.5845631870        2.5634078440        2.5606781775        2.5916179891        2.5912717366
        1.2485957384        2.8210956147        2.8272993328        2.8184973630        2.8201191622        1.3982246056        1.3928142940        1.3868185729        1.3867980750        1.3371872646        1.3388131532        1.3413793193        1.3377056399        2.1778860842        2.1807589010        2.1551445432        2.1565685991        2.1681321931        2.1723391538        2.1555222944        2.1561078168
        1.2747532765        1.6961618663        1.6900150868        1.6866961822        1.6823837405        1.0304414018        1.0311968404        1.0249040301        1.0237873947        1.1379000136        1.1351784484        1.1285968622        1.1271985664        1.5193188918        1.5129716491        1.5198071340        1.5167101705        1.5177082250        1.5134837338        1.5194129012        1.5246329082
        1.3009108147        1.5665591211        1.5620108838        1.5715731842        1.5653908384        0.9626036910        0.9652698356        0.9658501006        0.9634925015        1.1266761524        1.1248683179        1.1263689877        1.1233639139        1.2567860198        1.2551887544        1.2596506208        1.2575419264        1.2589698109        1.2569861021        1.2578500292        1.2595848835
        1.3270683528        1.4252428666        1.4290174883        1.4262580205        1.4266821378        0.9333120348        0.9302786597        0.9302378583        0.9273420249        1.4996382374        1.5055106774        1.4938241506        1.4991351150        1.1502425785        1.1500218941        1.1494433816        1.1495023726        1.1533395863        1.1531800977        1.1467754391        1.1468264498
        1.3532258909        1.0533870221        1.0526261896        1.0608089650        1.0646310617        0.8372870545        0.8391722447        0.8351928526        0.8378615440        1.3392452688        1.3365913817        1.3407443866        1.3417197442        1.0045673614        1.0048095006        1.0045373179        1.0043006269        1.0070890970        1.0070252650        0.9992710921        0.9991643225
        1.3793834290        0.9248150975        0.9307796589        0.9283857024        0.9294754097        0.8119689371        0.8122312821        0.8104039437        0.8090321662        1.3983853066        1.4034973677        1.3937512801        1.3952037641        0.9075858743        0.9079575145        0.9080547220        0.9071969803        0.9056592664        0.9052321905        0.9062033235        0.9062623492
        1.4055409671        0.8950463875        0.8948996474        0.8918941965        0.8920544861        0.9282880017        0.9291883696        0.9289713516        0.9313695231        1.4254577729        1.4255342270        1.4269641053        1.4250337353        0.8862313123        0.8871004077        0.8923184022        0.8914109045        0.8874100164        0.8879015014        0.8854307484        0.8859606357
        1.4316985053        1.0916732577        1.0921843579        1.0926858353        1.0953374477        1.3173514519        1.3203674872        1.3225245667        1.3186411928        1.3775111595        1.3652864217        1.3788113283        1.3685043701        0.9970105438        0.9960150379        0.9944641990        0.9955695952        0.9963615079        0.9960688251        0.9943964314        0.9939938583
        1.4578560434        0.9068771691        0.9062537476        0.9072420905        0.9058387581        1.0171073510        1.0160065989        1.0160812671        1.0137928635        0.9656097798        0.9684633854        0.9723175462        0.9732540503        0.6432509036        0.6436972919        0.6444005825        0.6452282925        0.6439483974        0.6450861427        0.6449584056        0.6447010446
        1.4840135815        1.0474201258        1.0508339680        1.0422677149        1.0366574782        1.2169629329        1.2221223170        1.2157375032        1.2147764094        1.4141818125        1.4200966052        1.4172234709        1.4104056876        0.8594740507        0.8586782530        0.8624394058        0.8636191428        0.8624563707        0.8623857265        0.8651713839        0.8647778511
        1.5101711196        1.4590970216        1.4522463533        1.4765835712        1.4819349920        1.5559051905        1.5449637001        1.5508958544        1.5523876508        1.7732299979        1.7604670597        1.7744296975        1.7836855191        1.1419054019        1.1443564910        1.1451954105        1.1448068698        1.1463008009        1.1473737996        1.1417536111        1.1423966524
        1.5363286577        1.4406956338        1.4375745959        1.4376484689        1.4388388897        1.4996712740        1.5010944325        1.5016315428        1.5070553831        1.5637197534        1.5605415501        1.5503323215        1.5526622271        1.3010342082        1.3001509843        1.3026073832        1.3039030954        1.3016883580        1.3002932818        1.3032526126        1.3014450480
        1.5624861959        1.4245199945        1.4230784018        1.4354258804        1.4311871865        1.2847109141        1.2853704262        1.2861912893        1.2824856866        1.4714702719        1.4706712575        1.4763655262        1.4713214554        1.6766148504        1.6745851528        1.6676754248        1.6673176234        1.6630512637        1.6615498372        1.6799891014        1.6808751739
        1.5886437340        1.8846857753        1.8828099489        1.8849131581        1.8875714806        1.7640541649        1.7555049997        1.7654311819        1.7630687590        1.8095849035        1.8122917101        1.8106489358        1.8061933836        2.6149041828        2.6166686438        2.6327128964        2.6322768823        2.6108880290        2.6111796041        2.6276891186        2.6266522468
        1.6148012721        1.9998247721        1.9980181994        2.0027539831        1.9970224855        1.6429747928        1.6435081986        1.6340928826        1.6500475333        1.8081896629        1.8065900999        1.7924729348        1.7909070832        2.3910775555        2.3915132500        2.3758341788        2.3692915339        2.3814468904        2.3783322971        2.3900174736        2.3929971920
        1.6409588102        1.8262292743        1.8305836190        1.8126127453        1.8146684766        1.7465404142        1.7478426589        1.7347606248        1.7245573014        1.6161354777        1.6183004423        1.6189607829        1.6203840805        2.1091496746        2.1105661915        2.1331040400        2.1321131988        2.1105652735        2.1075288603        2.1360993265        2.1324464038
        1.6671163483        2.2991761798        2.2976269005        2.2948828905        2.2986916197        1.9888811688        1.9916166357        1.9855822321        1.9924029735        1.8994716451        1.8959355649        1.8804964764        1.8830304001        3.1471011720        3.1484608202        3.1352468552        3.1390022923        3.1457283560        3.1471109121        3.1305002620        3.1276110840
        1.6932738865        2.0200104584        2.0170170941        2.0347238745        2.0354360524        1.7681544421        1.7811731778        1.7843826733        1.7861396681        2.2701134924        2.2772416549        2.2877890325        2.2942895386        3.6580074111        3.6624435739        3.6321266745        3.6351563733        3.6609092096        3.6644924973        3.6158761785        3.6135459682
        1.7194314246        1.6968938267        1.6971251564        1.6894477745        1.6890374639        1.3703925214        1.3705204743        1.3673550976        1.3592219046        2.8411111350        2.8433327166        2.8469621775        2.8447283452        2.9354828361        2.9336473065        2.9264367792        2.9284666767        2.9127731101        2.9121358654        2.9309484381        2.9301168253
        1.7455889627        0.8530685217        0.8539996718        0.8516306019        0.8520398834        0.9754902104        0.9691214368        0.9674305010        0.9716381075        1.7308493335        1.7315588949        1.7389237479        1.7374022265        1.7694103264        1.7683452804        1.7443496164        1.7445573726        1.7514955827        1.7502615341        1.7444851708        1.7441084119
        1.7717465008        0.7141346201        0.7132791275        0.7202379780        0.7205041978        1.4173891692        1.4189942821        1.4226051330        1.4176052485        1.5738109539        1.5688786464        1.5721660873        1.5718447029        2.0722700235        2.0725295482        2.0679595356        2.0677184855        2.0821770055        2.0831884126        2.0813543874        2.0823473199
        1.7979040389        1.1624351233        1.1599764991        1.1625471870        1.1636713188        1.7777096603        1.7747949867        1.7796836048        1.7650177846        2.1078694628        2.1051886057        2.0961765711        2.0979116550        2.8269000907        2.8293118432        2.8316049902        2.8321747629        2.8291119611        2.8316156219        2.8146058615        2.8144605594
        1.8240615771        0.8642635082        0.8649878989        0.8548828387        0.8529988621        1.2205349088        1.2075213262        1.2113538801        1.2162983935        1.3026084901        1.3048696516        1.3076219322        1.3056080543        1.9961393474        1.9977381357        2.0118919280        2.0097133894        2.0021224934        2.0011338232        2.0048626072        2.0044536871
        1.8502191152        0.6883852440        0.6903086410        0.6873033016        0.6868709187        1.2318012073        1.2357115191        1.2352210586        1.2351738248        1.2306326709        1.2300347342        1.2286448700        1.2292153639        1.6062203389        1.6047660626        1.6027298466        1.6044564728        1.6050217913        1.6035489736        1.6063907645        1.6046455969
        1.8763766533        0.7407351867        0.7592576706        0.7651215427        0.7467578140        1.4911392859        1.4940406833        1.4943042484        1.4881379681        1.6974956500        1.7304652615        1.7066607246        1.6743027071        1.4274188146        1.4142036000        1.3972335562        1.4097603507        1.4249564618        1.4100937777        1.4190028619        1.4048285978
        1.9025341914        0.4703687443        0.4694097811        0.4680439956        0.4678764014        1.3227446976        1.3276693442        1.3252474415        1.3267732549        1.1973864876        1.1970143539        1.2070624430        1.2064555949        0.9950553017        0.9940286293        0.9918108753        0.9921574546        0.9927964007        0.9926749269        0.9962291078        0.9967877271
        1.9286917296        0.3246862099        0.3246877323        0.3231643893        0.3242294759        1.1671100199        1.1622068552        1.1701759977        1.1676767342        1.1698916789        1.1699071291        1.1712343250        1.1714684658        0.6610073351        0.6617309652        0.6602676961        0.6604323113        0.6608330050        0.6609843882        0.6577488830        0.6570120208
        1.9548492677        0.5815276086        0.5804765088        0.5897717447        0.5914227764        1.1814800990        1.1837574199        1.1721633777        1.1761087353        3.2409639946        3.2436143752        3.2226525769        3.2201252990        1.0570800316        1.0581630132        1.0596460199        1.0580936532        1.0564099617        1.0575835643        1.0610185669        1.0625823472
        1.9810068058        0.6257574400        0.6250039486        0.6235666632        0.6218577921        1.6239290297        1.6241777301        1.6266027770        1.6254855515        3.1283730728        3.1286935237        3.1088520356        3.1091990597        1.4784739562        1.4787586774        1.4751248743        1.4746192047        1.4818378858        1.4822543466        1.4743577826        1.4750207547
        2.0071643439        0.5747302919        0.5761584688        0.5741480714        0.5761896651        2.0359275205        2.0377326098        2.0425276973        2.0367586155        2.5885028648        2.5865322627        2.5906453881        2.5900219837        1.6218554961        1.6224672282        1.6111607885        1.6120127762        1.6211938826        1.6217810250        1.6148966214        1.6139944281
        2.0333218820        0.4000459326        0.4021677646        0.4027167346        0.4017814547        2.1032128560        2.1115725176        2.1299682186        2.1169063410        1.3329816462        1.3353983557        1.3287220828        1.3273757045        0.9916701070        0.9897838538        0.9871976332        0.9888850280        0.9911223417        0.9898144280        0.9844503621        0.9830385688
        2.0594794202        0.4455821185        0.4453276235        0.4499431299        0.4491782070        1.9436102960        1.9458319599        1.9190850568        1.9174092067        1.1938618656        1.1923153191        1.1901853999        1.1905474891        1.0014078546        1.0027226409        1.0071183607        1.0061155155        0.9929562579        0.9940450102        0.9981256080        0.9992491223
        2.0856369583        0.4094716479        0.4105999703        0.4037865640        0.4046960353        2.5081684497        2.5233574117        2.4952555488        2.4785627536        0.9124876930        0.9087257940        0.9072102688        0.9110714492        1.1008842998        1.0954708855        1.0863105781        1.0854955243        1.0925553425        1.0873683687        1.0818298224        1.0828654827
        2.1117944964        0.2215771315        0.2215936697        0.2193403755        0.2194789468        1.5215743569        1.5356561028        1.5619165392        1.5470457062        0.8144755331        0.8180222411        0.8243229323        0.8182432450        0.5533256096        0.5541851200        0.5743333905        0.5729739228        0.5549814061        0.5551299579        0.5745257052        0.5750571976
        2.1379520345        0.2134729549        0.2107994864        0.2147486163        0.2161586901        2.4460112559        2.4381739880        2.4372815287        2.4272555107        0.8692528404        0.8686101045        0.8542073330        0.8698320650        0.6179641589        0.6168752280        0.6256058143        0.6246911926        0.6170125861        0.6165101039        0.6234104874        0.6250045997
        2.1641095726        0.2070157703        0.2080541037        0.2060439321        0.2063699029        2.2517070749        2.2361328103        2.2284993192        2.2272613973        0.7433036412        0.7296180432        0.7355005949        0.7352448895        0.5033772740        0.5048354261        0.4886821725        0.4903067681        0.5043476137        0.5057753623        0.4911463307        0.4895896332
        2.1902671108        0.1902840872        0.1918367354        0.1919334429        0.1910421688        2.1145516517        2.1150486229        2.0772456987        2.0906094372        0.6910046957        0.6979624137        0.6910478340        0.6870936696        0.3957419439        0.3954789180        0.4083629565        0.4080561660        0.3946307066        0.3935297418        0.4066700675        0.4080683451
        2.2164246489        0.2466626439        0.2447671974        0.2447175669        0.2461019574        2.6649506672        2.6641486209        2.6666300845        2.6732716545        0.7415087768        0.7407605677        0.7414687979        0.7417372148        0.5033932055        0.5056562388        0.5007251017        0.4977789625        0.5027318490        0.5057514690        0.4964932970        0.4988540579
        2.2425821870        0.1983712898        0.1984682007        0.1985019155        0.1981679081        2.4994673203        2.5006450270        2.5004252159        2.5024917775        0.6572238810        0.6607695943        0.6580265069        0.6566279838        0.4174995274        0.4157654707        0.4157961003        0.4152213256        0.4169054354        0.4152506543        0.4150709372        0.4156773719
        2.2687397251        0.1508572086        0.1511269289        0.1512178183        0.1509024807        2.3106131391        2.3124081201        2.3163448453        2.3087555469        0.6166446269        0.6177278879        0.6177578884        0.6168400782        0.3341632747        0.3329021865        0.3324183184        0.3338719335        0.3348990086        0.3336325771        0.3347329563        0.3332739979
        2.2948972632        0.1265489491        0.1265451754        0.1264828553        0.1265235987        2.1929668718        2.1961350709        2.1937090784        2.1936794283        0.5734748012        0.5734823144        0.5703161176        0.5703066251        0.2731119991        0.2732177843        0.2741973491        0.2738172319        0.2725446286        0.2726451395        0.2735942161        0.2739690590
        2.3210548014        0.1051506683        0.1051470653        0.1054251780        0.1054130732        2.0284851286        2.0238306975        2.0289263170        2.0264244528        0.4617513205        0.4618037335        0.4628958817        0.4628740400        0.2326547336        0.2327197873        0.2331220831        0.2331138551        0.2327388338        0.2328056368        0.2339928431        0.2340028204
        2.3472123395        0.0957755180        0.0958143998        0.0959912046        0.0959662605        2.0316913350        2.0295046283        2.0312146995        2.0323373236        0.5063921696        0.5064037623        0.5080654162        0.5081337128        0.2093938692        0.2092333304        0.2096618868        0.2097776616        0.2094040306        0.2092468576        0.2099419328        0.2098295238
        2.3733698776        0.0907156252        0.0907298937        0.0910633773        0.0910460074        2.0494261705        2.0522837492        2.0489871841        2.0544763496        0.5546474804        0.5545963091        0.5551304315        0.5551519321        0.1974263859        0.1974387782        0.1977201539        0.1978453040        0.1974320949        0.1974449529        0.1976448247        0.1975201403
        2.3995274157        0.0791699187        0.0791185754        0.0791678497        0.0791862074        2.0509160515        2.0486162768        2.0388506201        2.0442021122        0.5557392996        0.5557048496        0.5527360514        0.5527108553        0.1840281766        0.1842658182        0.1844686574        0.1843824383        0.1840147431        0.1842504827        0.1840430439        0.1841273610
        2.4256849538        0.0636283460        0.0636401965        0.0638034855        0.0638027121        1.8457409103        1.8447215192        1.8484449676        1.8409416666        0.3413915572        0.3414005536        0.3411512185        0.3411337638        0.1474579144        0.1473864397        0.1470846143        0.1471210743        0.1478675126        0.1477960378        0.1474618023        0.1474253423
        2.4518424920        0.0654839875        0.0654740414        0.0656681166        0.0656772504        1.9105181275        1.9092668394        1.9123827104        1.9095522056        0.3109600583        0.3109484002        0.3111785544        0.3111852101        0.1284983754        0.1285209301        0.1287925988        0.1287559148        0.1285400803        0.1285663765        0.1288693679        0.1289097935
        2.4780000301        0.0690709725        0.0690719904        0.0693649555        0.0693737975        2.0564122323        2.0537476431        2.0585409194        2.0624230538        0.4443156615        0.4440738098        0.4399586329        0.4401899828        0.1407692750        0.1410104748        0.1407927511        0.1405174038        0.1401336519        0.1403840372        0.1409259125        0.1412104452
        2.5041575682        0.0665514966        0.0665103313        0.0666494982        0.0666804526        1.8081812349        1.8078916783        1.8100286941        1.8109055672        0.4905872561        0.4905180427        0.4908507439        0.4909216299        0.1241772930        0.1242815590        0.1244870478        0.1244063459        0.1240362271        0.1241411923        0.1244829140        0.1245643150
        2.5303151063        0.0699755852        0.0699434954        0.0698977483        0.0699282108        1.7935130640        1.7946730235        1.7956995816        1.7956169287        0.6034664972        0.6034846473        0.6034456125        0.6034289474        0.1152723666        0.1154347868        0.1155878306        0.1154258246        0.1153631344        0.1155249474        0.1154921367        0.1156535355
        2.5564726444        0.0449755648        0.0449903531        0.0448365288        0.0448234050        1.4513823735        1.4517793761        1.4450522962        1.4457017218        0.4706179302        0.4706421958        0.4691403835        0.4690950322        0.1009515598        0.1009222851        0.1008639416        0.1009108347        0.1010069712        0.1009770939        0.1008613159        0.1008138202
        2.5826301826        0.0381259099        0.0381436191        0.0381848200        0.0381650491        1.3298845233        1.3293453724        1.3352261766        1.3357815042        0.4555748895        0.4554262886        0.4559041990        0.4560409529        0.1001924785        0.1001123257        0.1002242101        0.1003136003        0.1001732644        0.1000925224        0.1003095803        0.1002196008
        2.6087877207        0.0302536764        0.0302591668        0.0302645249        0.0302587081        1.2007662674        1.2010128701        1.1981138819        1.1979299750        0.4260259974        0.4259952186        0.4255285235        0.4255747481        0.0985738306        0.0985388545        0.0985880876        0.0986275933        0.0985681706        0.0985352236        0.0986303171        0.0985928405
        2.6349452588        0.0216110474        0.0215672031        0.0216768789        0.0217214227        0.9636421558        0.9636809473        0.9600308661        0.9599617329        0.4085567702        0.4089380665        0.4083599914        0.4079882012        0.0924356560        0.0926737608        0.0927054270        0.0924410075        0.0924511968        0.0926871080        0.0924335875        0.0926958134
        2.6611027969        0.0135002543        0.0135013725        0.0135188844        0.0135171758        0.6510059792        0.6510442591        0.6505523078        0.6505792160        0.3913595647        0.3913663212        0.3913624368        0.3913451405        0.0757020992        0.0756875044        0.0757964683        0.0758175639        0.0757276046        0.0757130353        0.0758197557        0.0757986858
        2.6872603350        0.0086686817        0.0086674288        0.0086828331        0.0086835972        0.4646786233        0.4647138442        0.4647651262        0.4647553764        0.3474132319        0.3473148730        0.3474129364        0.3475038683        0.0628083696        0.0628044959        0.0628809329        0.0628896555        0.0628097986        0.0628059492        0.0628865626        0.0628778644
        2.7134178732        0.0056010625        0.0055999796        0.0056074987        0.0056082234        0.3240117709        0.3240181385        0.3240575566        0.3240602711        0.3311736913        0.3314126474        0.3315466234        0.3312996653        0.0509489465        0.0509428918        0.0509939082        0.0510059502        0.0509493917        0.0509433805        0.0509986898        0.0509866914
        2.7395754113        0.0035999920        0.0036004876        0.0036035087        0.0036036017        0.2028057665        0.2027926827        0.2028235121        0.2028319377        0.3205014753        0.3218294095        0.3218989571        0.3205583000        0.0380915435        0.0380892462        0.0381191973        0.0381297429        0.0380881566        0.0380858632        0.0381201210        0.0381095793
        2.7657329494        0.0022749448        0.0022757302        0.0022754844        0.0022770597        0.0720027336        0.0719950823        0.0720102372        0.0720091960        0.3152284588        0.3162283675        0.3162816762        0.3152726999        0.0210404983        0.0210519272        0.0210600262        0.0210547304        0.0210307310        0.0210421601        0.0210481791        0.0210534751
        2.7918904875        0.0018030905        0.0018029489        0.0018007466        0.0018055503        0.0068577636        0.0068727645        0.0068703175        0.0068610059        0.3204259669        0.3252124377        0.3252657125        0.3204398119        0.0120941753        0.0121621579        0.0121449820        0.0121013004        0.0120803460        0.0121483385        0.0120985498        0.0121422414
        2.8180480256        0.0017574945        0.0017510514        0.0017467639        0.0017594882        0.0068977253        0.0069350256        0.0069299185        0.0069015831        0.3553603062        0.3366361158        0.3365733290        0.3552346413        0.0128729670        0.0131150686        0.0130928799        0.0128837493        0.0128641285        0.0131062294        0.0128807898        0.0130899198
        2.8442055638        0.0016469744        0.0016382016        0.0016305532        0.0016473653        0.0072303382        0.0074051358        0.0073975006        0.0072406641        0.3923048736        0.3834764790        0.3834396477        0.3922697985        0.0148949408        0.0149628237        0.0148457291        0.0148259604        0.0148100722        0.0148775711        0.0149088244        0.0149291785
        2.8703631019        0.0015290177        0.0015432007        0.0015375625        0.0015282006        0.0068684772        0.0068082726        0.0068096478        0.0068703598        0.3813518107        0.3948930054        0.3949207601        0.3815404400        0.0151944152        0.0150377630        0.0150511761        0.0152820100        0.0152543139        0.0150912138        0.0152132856        0.0149889815
        2.8965206400        0.0015428521        0.0015186700        0.0015325935        0.0015173609        0.0050838712        0.0050494568        0.0050861115        0.0050443158        0.3177660517        0.3188618932        0.3187356010        0.3179738033        0.0127830647        0.0125587951        0.0127484420        0.0126100034        0.0128115056        0.0125729393        0.0125573137        0.0127097433
        2.9226781781        0.0011271290        0.0011456946        0.0011279365        0.0011186396        0.0032164195        0.0031908732        0.0031837586        0.0032293548        0.2167477737        0.2224249332        0.2226054162        0.2165433022        0.0091328688        0.0091333318        0.0090538180        0.0091549651        0.0091390157        0.0091220366        0.0091234104        0.0090397203
        2.9488357162        0.0006924725        0.0006991680        0.0006988022        0.0006927924        0.0017654797        0.0017504826        0.0017580536        0.0017659561        0.1277414553        0.1292541748        0.1302167620        0.1278138539        0.0051819379        0.0051896535        0.0051705788        0.0052181423        0.0051830672        0.0051725657        0.0051673844        0.0051386704
        2.9749932544        0.0008234654        0.0007838104        0.0007951642        0.0008197365        0.0017299311        0.0017470458        0.0017648744        0.0017377496        0.1479616877        0.1430048986        0.1453989115        0.1488454827        0.0055591438        0.0056037695        0.0055534744        0.0056261667        0.0055480177        0.0055948247        0.0055907966        0.0055172288
        3.0011507925        0.0009182163        0.0008310278        0.0008365140        0.0009144357        0.0017869190        0.0017970858        0.0018073021        0.0018023020        0.1743821245        0.1636203389        0.1657588180        0.1752222902        0.0073541267        0.0072942125        0.0072822819        0.0073234166        0.0073268306        0.0073178552        0.0073765514        0.0072858067
        3.0273083306        0.0015278119        0.0012727013        0.0012721449        0.0015303829        0.0025332384        0.0025378355        0.0025387443        0.0025503779        0.2707597641        0.2385204695        0.2396611938        0.2715009961        0.0118486618        0.0116577224        0.0116511165        0.0117912690        0.0118294076        0.0116755348        0.0118893545        0.0117128563
        3.0534658687        0.0019756672        0.0017200858        0.0017132494        0.0019841139        0.0029721831        0.0029860601        0.0029685201        0.0029650477        0.3365126989        0.3087875426        0.3065484970        0.3359491309        0.0153176600        0.0150048939        0.0149111463        0.0153050578        0.0153118119        0.0149944628        0.0154104708        0.0150203366
        3.0796234068        0.0035989709        0.0033324884        0.0033137137        0.0036298524        0.0046400855        0.0046262353        0.0046087512        0.0046220119        0.5644533807        0.5283935449        0.5262150215        0.5633901671        0.0254041971        0.0246509718        0.0245537539        0.0258323425        0.0254711504        0.0247021382        0.0257536239        0.0244888801
        3.1057809450        0.0021151910        0.0023983134        0.0024034013        0.0021146077        0.0033131791        0.0033080699        0.0032964263        0.0033016909        0.3873215063        0.4216461764        0.4200788488        0.3865033812        0.0204603194        0.0207704874        0.0208113985        0.0204674875        0.0204736271        0.0207727766        0.0204622013        0.0208150699
        3.1319384831        0.0019061593        0.0021281443        0.0021306799        0.0019050275        0.0029662292        0.0029641117        0.0029585418        0.0029627295        0.3690949944        0.3961317127        0.3954299449        0.3688011857        0.0205539618        0.0208715890        0.0208991051        0.0205190852        0.0205510660        0.0208630245        0.0205186805        0.0209036434
        3.1580960212        0.0018338404        0.0019560766        0.0019563217        0.0018334789        0.0027486534        0.0027477007        0.0027428928        0.0027469827        0.3696384298        0.3838217535        0.3833786295        0.3691663169        0.0217098313        0.0218839918        0.0218947117        0.0216915644        0.0217064841        0.0218791653        0.0216951126        0.0218994017
        3.1842535593        0.0018089715        0.0018511910        0.0018495001        0.0018097091        0.0025845437        0.0025843477        0.0025816316        0.0025844643        0.3751584988        0.3795152304        0.3792541689        0.3749171702        0.0234826344        0.0235322553        0.0235349256        0.0234818740        0.0234849864        0.0235347406        0.0234864727        0.0235396576
        3.2104110974        0.0018054179        0.0018116552        0.0018099255        0.0018053449        0.0024609312        0.0024585225        0.0024569089        0.0024604442        0.3830391115        0.3835767883        0.3833094684        0.3827971516        0.0258375939        0.0258460995        0.0258648678        0.0258430766        0.0258454165        0.0258543089        0.0258360980        0.0258582761
        3.2365686356        0.0017973119        0.0017971953        0.0017971143        0.0017967204        0.0023561873        0.0023516540        0.0023508758        0.0023555686        0.3918148354        0.3918381698        0.3917449120        0.3917180095        0.0289052663        0.0289024651        0.0289183763        0.0289282534        0.0289228151        0.0289204016        0.0289085788        0.0288990895
        3.2627261737        0.0017900325        0.0017892689        0.0017899064        0.0017893651        0.0022557571        0.0022524701        0.0022525028        0.0022557837        0.4012444855        0.4012382032        0.4012680935        0.4012595136        0.0326243916        0.0326226313        0.0326344631        0.0326528577        0.0326409992        0.0326397733        0.0326362477        0.0326183874
        3.2888837118        0.0018003762        0.0017989942        0.0018015731        0.0018011760        0.0021764994        0.0021749530        0.0021760615        0.0021778544        0.4151128616        0.4150660230        0.4155983826        0.4156236825        0.0376036922        0.0375991051        0.0375554664        0.0375800517        0.0376162533        0.0376121349        0.0375684813        0.0375443647
        3.3150412499        0.0018337648        0.0018328690        0.0018352282        0.0018358272        0.0021191259        0.0021180807        0.0021192460        0.0021208084        0.4339851819        0.4339255780        0.4345750466        0.4346316448        0.0442108888        0.0441988156        0.0441436060        0.0441664830        0.0442288753        0.0442166900        0.0441506463        0.0441276572
        3.3411987880        0.0019084781        0.0019109394        0.0019103139        0.0019111527        0.0020905334        0.0020892514        0.0020901994        0.0020913586        0.4599690701        0.4600514881        0.4604515203        0.4604149555        0.0536486155        0.0536402676        0.0535842299        0.0535633241        0.0536802514        0.0536711259        0.0535353595        0.0535554876
        3.3673563262        0.0019137777        0.0019154826        0.0019143066        0.0019149881        0.0020639550        0.0020621509        0.0020626327        0.0020640229        0.4896853422        0.4897389695        0.4898839419        0.4898632071        0.0705561522        0.0705475691        0.0704979497        0.0704885735        0.0705802554        0.0705704150        0.0704668179        0.0704749369
        3.3935138643        0.0019147677        0.0019157052        0.0019156150        0.0019156998        0.0020697562        0.0020683765        0.0020689786        0.0020701048        0.5672415939        0.5672814519        0.5675638832        0.5675391506        0.1035061991        0.1035094363        0.1032702824        0.1032711553        0.1034786081        0.1034808672        0.1032929837        0.1032911328
        3.4196714024        0.0022092072        0.0022103823        0.0022085856        0.0022100931        0.0028573932        0.0028552507        0.0028529100        0.0028548627        0.5714304692        0.5714307313        0.5715313192        0.5715653102        0.4639638435        0.4639527939        0.4644810520        0.4644782399        0.4641728319        0.4641613176        0.4643235150        0.4643258625
        3.4458289405        0.0025242798        0.0025215835        0.0025193967        0.0025182455        0.0039914861        0.0039918495        0.0039896757        0.0039895810        0.5802044631        0.5801087151        0.5795394233        0.5795908696        0.5164690138        0.5164585035        0.5169146540        0.5169695635        0.5165170483        0.5165081521        0.5170896621        0.5170363667
        3.4719864786        0.0026247844        0.0026245259        0.0026240498        0.0026224234        0.0050434996        0.0050418918        0.0050411982        0.0050386072        0.5686961098        0.5687427805        0.5687631512        0.5686980742        0.5609136971        0.5609364279        0.5612185292        0.5612063229        0.5609342623        0.5609583315        0.5611333452        0.5611468898
        3.4981440168        0.0027144660        0.0027221539        0.0027146907        0.0027191921        0.0060912500        0.0060896948        0.0060872207        0.0060862822        0.5554772862        0.5556798970        0.5553905917        0.5553307638        0.6149588482        0.6149371581        0.6149318820        0.6148214433        0.6148800050        0.6148557575        0.6146421851        0.6147500664
        3.5243015549        0.0029372237        0.0029312612        0.0029374444        0.0029293061        0.0071801703        0.0071815836        0.0071790192        0.0071790338        0.5511570925        0.5512019815        0.5509023598        0.5507162103        0.6759632802        0.6760441138        0.6756676967        0.6756540763        0.6758229101        0.6759020124        0.6757028499        0.6757147390
        3.5504590930        0.0032285637        0.0032245190        0.0032219232        0.0032193281        0.0084150970        0.0084146419        0.0084167577        0.0084169979        0.5497633286        0.5496313298        0.5494154904        0.5494772494        0.7559183852        0.7559382893        0.7573998695        0.7574766852        0.7558232205        0.7558424934        0.7575267756        0.7574493288
        3.5766166311        0.0027168986        0.0027124298        0.0027167733        0.0027116720        0.0081881724        0.0081929379        0.0081866121        0.0081901063        0.4405926869        0.4406162253        0.4407460653        0.4406367998        0.6991642964        0.6991949609        0.6996725967        0.6996935312        0.6988382567        0.6988746450        0.6994357025        0.6994204918
        3.6027741692        0.0019386820        0.0019424889        0.0019389394        0.0019437322        0.0075108688        0.0075106822        0.0075116194        0.0075096981        0.3320524633        0.3320254292        0.3314390676        0.3315539752        0.6159598896        0.6158605385        0.6161703628        0.6161810660        0.6161646707        0.6160682653        0.6165253437        0.6165175863
        3.6289317074        0.0016295682        0.0016302631        0.0016294474        0.0016293542        0.0074024569        0.0074007517        0.0073978013        0.0073964301        0.2706539597        0.2706986643        0.2703843711        0.2703498779        0.5972754363        0.5972885528        0.5963147281        0.5962595618        0.5972180378        0.5972266686        0.5964291045        0.5964797852
        3.6550892455        0.0014983145        0.0014986526        0.0014981758        0.0014986754        0.0074278819        0.0074220188        0.0074246569        0.0074203578        0.2341510609        0.2341469723        0.2337694684        0.2337808109        0.5934631668        0.5934421885        0.5934883875        0.5934858743        0.5937611977        0.5937400024        0.5938908442        0.5938931403
        3.6812467836        0.0014478151        0.0014474196        0.0014467919        0.0014464367        0.0076695871        0.0076731563        0.0076680377        0.0076719764        0.2094969746        0.2094937953        0.2093496260        0.2093483475        0.6138082529        0.6137690037        0.6136069378        0.6136778094        0.6134084391        0.6133688586        0.6134927738        0.6134215709
        3.7074043217        0.0014635764        0.0014635298        0.0014622857        0.0014621872        0.0080290681        0.0080324064        0.0080186401        0.0080207097        0.1920947863        0.1920925226        0.1920797895        0.1920818177        0.6432413157        0.6432503693        0.6480094713        0.6480153432        0.6430852057        0.6430957758        0.6477769715        0.6477726161
        3.7335618598        0.0015051059        0.0015050525        0.0015005396        0.0015005893        0.0074655081        0.0074635940        0.0074538272        0.0074511268        0.1867517916        0.1867438325        0.1867625905        0.1867656255        0.6203661366        0.6203861842        0.6252404277        0.6252061475        0.6210227735        0.6210428571        0.6250511184        0.6250854346
        3.7597193980        0.0018564326        0.0018559917        0.0018602626        0.0018607538        0.0097464565        0.0097464781        0.0097625035        0.0097582109        0.2529588170        0.2529081358        0.2550516176        0.2551093999        0.7942027254        0.7948131237        0.8055289487        0.8048818965        0.7948811878        0.7954766877        0.8044537551        0.8050866402
        3.7858769361        0.0020145333        0.0020136639        0.0020131174        0.0020145452        0.0093148412        0.0092602992        0.0092898361        0.0092569524        0.2884316475        0.2878421583        0.2879700920        0.2882209743        0.8005716612        0.7996249964        0.7977130306        0.7960402341        0.8007976697        0.8006432103        0.8029504415        0.8037505005
        3.8120344742        0.0022618566        0.0022616790        0.0022623373        0.0022618130        0.0107026172        0.0107339730        0.0106684637        0.0106613428        0.3361008499        0.3361421694        0.3356109827        0.3354321861        0.8986771731        0.8955493684        0.9198964409        0.9192461478        0.8956744080        0.8926495040        0.9204595234        0.9208787464
        3.8381920123        0.0023786457        0.0023792993        0.0023830775        0.0023812801        0.0071818837        0.0071914721        0.0073263668        0.0073055065        0.3743777252        0.3746980975        0.3757601795        0.3756888189        0.6981592235        0.7020841652        0.6550498398        0.6564988481        0.6972530588        0.7009709018        0.6583807816        0.6572577614
        3.8643495504        0.0026278863        0.0026216135        0.0026296251        0.0026226798        0.0064507750        0.0064582404        0.0064714932        0.0064617070        0.4498924297        0.4496726627        0.4521307262        0.4520943625        0.7019349937        0.7021850019        0.6936109264        0.6935757763        0.7006577271        0.7007566866        0.6952891661        0.6951914501
        3.8905070886        0.0031373541        0.0031344223        0.0031400571        0.0031294755        0.0052940456        0.0052947850        0.0052879576        0.0052986728        0.5539018591        0.5540369909        0.5556028866        0.5552025456        0.6353400381        0.6341481515        0.6359365501        0.6364245771        0.6359772134        0.6348529312        0.6349083534        0.6344879308
        3.9166646267        0.0039183499        0.0039162050        0.0039169156        0.0039164865        0.0045942771        0.0045981551        0.0045927954        0.0045968673        0.7482956035        0.7483730884        0.7477132208        0.7476064352        0.6190991940        0.6196816717        0.6191435922        0.6187132145        0.6187993773        0.6194086200        0.6182131223        0.6186702650
        3.9428221648        0.0047416875        0.0047456070        0.0047400682        0.0047449729        0.0039568886        0.0039486078        0.0039506483        0.0039601181        0.8172263234        0.8174171842        0.8154640387        0.8154817906        0.5925581267        0.5931776026        0.5929789773        0.5933205522        0.5941041610        0.5946723901        0.5918202870        0.5914274653
        3.9689797029        0.0058629722        0.0058705483        0.0058650543        0.0058715333        0.0035613456        0.0035564893        0.0035559623        0.0035638357        0.9035973767        0.9039369454        0.9024066099        0.9023495639        0.6090029718        0.6092647886        0.6088382171        0.6094121320        0.6097712962        0.6100412256        0.6083678944        0.6078020921
        3.9951372410        0.0025254108        0.0025350031        0.0025160466        0.0025309294        0.0028960455        0.0028939398        0.0028995671        0.0029018969        0.5026455784        0.5025822865        0.4965070972        0.4970287371        0.5638572142        0.5651691385        0.5641078146        0.5638356932        0.5641985610        0.5655002651        0.5634622715        0.5637241726
        4.0212947792        0.0009037730        0.0008777489        0.0008974515        0.0008747763        0.0024302848        0.0024300832        0.0024294230        0.0024295603        0.3005268044        0.2998326633        0.3039212505        0.3037278685        0.5473680859        0.5470626446        0.5498562898        0.5483984815        0.5474273053        0.5471167690        0.5483563448        0.5498090582
        4.0474523173        0.0006588675        0.0006672804        0.0006536743        0.0006614266        0.0020092357        0.0020092716        0.0020154857        0.0020156827        0.2588960349        0.2589276962        0.2548722578        0.2551356766        0.5346386042        0.5347989819        0.5341567998        0.5345677571        0.5346613809        0.5348230013        0.5345768467        0.5341671321
        4.0736098554        0.0005192984        0.0005195159        0.0005196624        0.0005195071        0.0016240759        0.0016239197        0.0016254472        0.0016256904        0.2266131373        0.2265012325        0.2264555197        0.2265669490        0.5199925432        0.5199426666        0.5198701058        0.5199217096        0.5200268641        0.5199769878        0.5198914675        0.5198398638
        4.0997673935        0.0004235370        0.0004235861        0.0004237920        0.0004238321        0.0012696754        0.0012695966        0.0012707548        0.0012709217        0.2038561988        0.2038725984        0.2038652067        0.2038487175        0.5072180124        0.5072290851        0.5071411560        0.5071325038        0.5072435829        0.5072546556        0.5071169600        0.5071256123
        4.1259249316        0.0003550321        0.0003547947        0.0003549019        0.0003551290        0.0009423069        0.0009422423        0.0009433404        0.0009435988        0.1859599375        0.1860800511        0.1860730822        0.1859531231        0.4962474824        0.4962961877        0.4962093884        0.4961604244        0.4962681239        0.4963168293        0.4961382793        0.4961872433
        4.1520824698        0.0003052707        0.0003054829        0.0003054608        0.0003052769        0.0006385606        0.0006386202        0.0006397298        0.0006397059        0.1716025291        0.1715050620        0.1714985389        0.1715959614        0.4898754818        0.4898354587        0.4897339063        0.4897746239        0.4899058986        0.4898658755        0.4897999293        0.4897592117
        4.1782400079        0.0001118843        0.0001118843        0.0001121136        0.0001121136        0.0003403737        0.0003401810        0.0003400980        0.0003406532        0.1429318797        0.1429318797        0.1429254299        0.1429254299        0.1845227303        0.1845227303        0.1845246086        0.1845246086        0.1845070621        0.1845070621        0.1844403382        0.1844403382
        4.2043975460        0.0000689789        0.0000689789        0.0000691589        0.0000691589        0.0002112534        0.0002110729        0.0002109899        0.0002114060        0.1195219808        0.1195219808        0.1195153792        0.1195153792        0.1381339479        0.1381339479        0.1381363752        0.1381363752        0.1381210006        0.1381210006        0.1380689967        0.1380689967
        4.2305550841        0.0000393813        0.0000393813        0.0000395015        0.0000395015        0.0001166801        0.0001165347        0.0001164745        0.0001167498        0.0960875364        0.0960875364        0.0960821683        0.0960821683        0.1044305171        0.1044305171        0.1044324120        0.1044324120        0.1044202417        0.1044202417        0.1043830703        0.1043830703
        4.2567126222        0.0000185472        0.0000185472        0.0000186255        0.0000186255        0.0000483437        0.0000482384        0.0000481991        0.0000483584        0.0703646698        0.0703646698        0.0703600621        0.0703600621        0.0733817707        0.0733817707        0.0733815296        0.0733815296        0.0733741373        0.0733741373        0.0733483824        0.0733483824
        4.2828701604        0.0000043380        0.0000043380        0.0000043706        0.0000043706        0.0000056858        0.0000056290        0.0000056125        0.0000056775        0.0331510737        0.0331510737        0.0331485022        0.0331485022        0.0336320394        0.0336320394        0.0336317321        0.0336317321        0.0336275729        0.0336275729        0.0336151401        0.0336151401
        4.3090276985        0.0000000000        0.0000000000        0.0000000000        0.0000000000        0.0000000000        0.0000000000        0.0000000000        0.0000000000        0.0000000000        0.0000000000        0.0000000000        0.0000000000        0.0000000000        0.0000000000        0.0000000000        0.0000000000        0.0000000000        0.0000000000        0.0000000000        0.0000000000
        4.3351852366        0.0000000000        0.0000000000        0.0000000000        0.0000000000        0.0000000000        0.0000000000        0.0000000000        0.0000000000        0.0000000000        0.0000000000        0.0000000000        0.0000000000        0.0000000000        0.0000000000        0.0000000000        0.0000000000        0.0000000000        0.0000000000        0.0000000000        0.0000000000
        4.3613427747        0.0000000000        0.0000000000        0.0000000000        0.0000000000        0.0000000000        0.0000000000        0.0000000000        0.0000000000        0.0000000000        0.0000000000        0.0000000000        0.0000000000        0.0000000000        0.0000000000        0.0000000000        0.0000000000        0.0000000000        0.0000000000        0.0000000000        0.0000000000
        4.3875003128        0.0000000000        0.0000000000        0.0000000000        0.0000000000        0.0000000000        0.0000000000        0.0000000000        0.0000000000        0.0000000000        0.0000000000        0.0000000000        0.0000000000        0.0000000000        0.0000000000        0.0000000000        0.0000000000        0.0000000000        0.0000000000        0.0000000000        0.0000000000
        4.4136578510        0.0000000000        0.0000000000        0.0000000000        0.0000000000        0.0000000000        0.0000000000        0.0000000000        0.0000000000        0.0000000000        0.0000000000        0.0000000000        0.0000000000        0.0000000000        0.0000000000        0.0000000000        0.0000000000        0.0000000000        0.0000000000        0.0000000000        0.0000000000
        4.4398153891        0.0000000000        0.0000000000        0.0000000000        0.0000000000        0.0000000000        0.0000000000        0.0000000000        0.0000000000        0.0000000000        0.0000000000        0.0000000000        0.0000000000        0.0000000000        0.0000000000        0.0000000000        0.0000000000        0.0000000000        0.0000000000        0.0000000000        0.0000000000
        4.4659729272        0.0000000000        0.0000000000        0.0000000000        0.0000000000        0.0000000000        0.0000000000        0.0000000000        0.0000000000        0.0000000000        0.0000000000        0.0000000000        0.0000000000        0.0000000000        0.0000000000        0.0000000000        0.0000000000        0.0000000000        0.0000000000        0.0000000000        0.0000000000
        4.4921304653        0.0000000000        0.0000000000        0.0000000000        0.0000000000        0.0000000000        0.0000000000        0.0000000000        0.0000000000        0.0000000000        0.0000000000        0.0000000000        0.0000000000        0.0000000000        0.0000000000        0.0000000000        0.0000000000        0.0000000000        0.0000000000        0.0000000000        0.0000000000
        4.5182880034        0.0000000000        0.0000000000        0.0000000000        0.0000000000        0.0000000000        0.0000000000        0.0000000000        0.0000000000        0.0000000000        0.0000000000        0.0000000000        0.0000000000        0.0000000000        0.0000000000        0.0000000000        0.0000000000        0.0000000000        0.0000000000        0.0000000000        0.0000000000
        4.5444455416        0.0000000000        0.0000000000        0.0000000000        0.0000000000        0.0000000000        0.0000000000        0.0000000000        0.0000000000        0.0000000000        0.0000000000        0.0000000000        0.0000000000        0.0000000000        0.0000000000        0.0000000000        0.0000000000        0.0000000000        0.0000000000        0.0000000000        0.0000000000
        4.5706030797        0.0000000000        0.0000000000        0.0000000000        0.0000000000        0.0000000000        0.0000000000        0.0000000000        0.0000000000        0.0000000000        0.0000000000        0.0000000000        0.0000000000        0.0000000000        0.0000000000        0.0000000000        0.0000000000        0.0000000000        0.0000000000        0.0000000000        0.0000000000
        4.5967606178        0.0000000000        0.0000000000        0.0000000000        0.0000000000        0.0000000000        0.0000000000        0.0000000000        0.0000000000        0.0000000000        0.0000000000        0.0000000000        0.0000000000        0.0000000000        0.0000000000        0.0000000000        0.0000000000        0.0000000000        0.0000000000        0.0000000000        0.0000000000
        4.6229181559        0.0000000000        0.0000000000        0.0000000000        0.0000000000        0.0000000000        0.0000000000        0.0000000000        0.0000000000        0.0000000000        0.0000000000        0.0000000000        0.0000000000        0.0000000000        0.0000000000        0.0000000000        0.0000000000        0.0000000000        0.0000000000        0.0000000000        0.0000000000
        4.6490756940        0.0000000000        0.0000000000        0.0000000000        0.0000000000        0.0000000000        0.0000000000        0.0000000000        0.0000000000        0.0000000000        0.0000000000        0.0000000000        0.0000000000        0.0000000000        0.0000000000        0.0000000000        0.0000000000        0.0000000000        0.0000000000        0.0000000000        0.0000000000
        4.6752332322        0.0000000000        0.0000000000        0.0000000000        0.0000000000        0.0000000000        0.0000000000        0.0000000000        0.0000000000        0.0000000000        0.0000000000        0.0000000000        0.0000000000        0.0000000000        0.0000000000        0.0000000000        0.0000000000        0.0000000000        0.0000000000        0.0000000000        0.0000000000
        4.7013907703        0.0000000000        0.0000000000        0.0000000000        0.0000000000        0.0000000000        0.0000000000        0.0000000000        0.0000000000        0.0000000000        0.0000000000        0.0000000000        0.0000000000        0.0000000000        0.0000000000        0.0000000000        0.0000000000        0.0000000000        0.0000000000        0.0000000000        0.0000000000
        4.7275483084        0.0000000000        0.0000000000        0.0000000000        0.0000000000        0.0000000000        0.0000000000        0.0000000000        0.0000000000        0.0000000000        0.0000000000        0.0000000000        0.0000000000        0.0000000000        0.0000000000        0.0000000000        0.0000000000        0.0000000000        0.0000000000        0.0000000000        0.0000000000

Figure 3e
1st row: phonon energy (meV), second row: extracted S (unitless) 
0.089626,0.229581,0.244572,2.174188,2.713031,2.848674,2.881954,3.039304,3.301123,3.448488,3.720143,3.856124,3.961054,3.965439,3.996415,4.110224,4.226656,4.357231,4.530301,4.588585,4.662738,4.744703,4.899142,4.911379,4.983028,5.188729,5.479602,5.514542,5.564257,6.002435,6.239616,6.336835,6.549326,6.724262,6.747059,6.932977,6.963094,6.996491,7.243832,7.300347,7.314574,7.50446,7.542215,7.681361,8.090897,8.258244,8.320149,8.86631,10.133099,10.152358,10.269729,10.502708,10.523574,11.449981,13.635699,13.710592,13.910733,16.741579,16.981249,17.6706
8.550995586346353e-8,0.00016508032102060288,0.0001890730956207645,6.061841611716971e-35,7.74509685742457e-7,2.2706653150206045e-9,0.04795937115209516,1.7434793609527453e-7,0.23943321318382507,0.00004780021257101488,1.7999459021152068e-9,0.,1.486550324342418e-7,0.,0.000011566140202930599,0.000023010836067980017,0.000014158001916552053,6.061841611716971e-35,7.16291831072025e-36,0.0002432518505535789,0.0000187943821892987,0.0007578601691944607,2.236669131852048e-6,3.619499377394942e-7,2.483681980345994e-8,0.0002779962421875168,0.,1.7788875960174328e-7,0.32011277348664047,0.,6.366847658696418e-8,0.0005444453110174233,0.0015401294117711607,0.00009526962401571226,1.111134920368394e-9,0.,0.0004985234767324159,1.0552069947137606e-6,6.061841611716971e-35,0.00009541318715221923,0.10151586263634074,5.423737209893166e-7,4.746813068471867e-7,0.00014927689225729544,0.00040687504151388023,0.0035984738217749567,2.4247366446867886e-34,0.0014939048566862264,6.061841611716971e-35,5.495543479194949e-9,0.0004297706019015836,0.0007327751119023479,0.001622125233558914,0.00020053802933315661,1.444033387645758e-9,0.0003986227282849858,0.,8.6280737712194e-7,8.716294487707505e-6,1.5154604029292428e-35
