# Supplementary material for: Coupling to octahedral tilts in halide perovskite nanocrystals induces phonon-mediated attractive interactions between excitons
Source: Nat Phys. 2023 Nov 9;20(1):47–53. doi: 10.1038/s41567-023-02253-7 (PMC10791581; doi:10.1038/s41567-023-02253-7)
Supplement: Supplementary file 4 — Source data for Fig. 4a,c: temperature-dependent differential scattering profiles (a), temperature-dependent total X-ray scattering profiles of FAPbBr3 NCs measured at various temperatures (c). [file 41567_2023_2253_MOESM4_ESM.txt]

Figure 4a
100K
1.09172,1.114,1.13628,1.15856,1.18084,1.20312,1.2254,1.24768,1.26996,1.29224,1.31452,1.3368,1.35908,1.38136,1.40364,1.42592,1.4482,1.47048,1.49276,1.51504,1.53732,1.5596,1.58188,1.60416,1.62644,1.64872,1.671,1.69328,1.71556,1.73784,1.76012,1.7824,1.80468,1.82696,1.84924,1.87152,1.8938,1.91608,1.93836,1.96064,1.98292,2.0052,2.02748,2.04976,2.07204,2.09432,2.1166,2.13888,2.16116,2.18344,2.20572,2.228,2.25028,2.27256,2.29484,2.31712,2.3394,2.36168,2.38396,2.40624,2.42852,2.4508,2.47308,2.49536,2.51764,2.53992,2.5622,2.58448,2.60676,2.62904,2.65132,2.6736,2.69588,2.71816,2.74044,2.76272,2.785,2.80728,2.82956,2.85184,2.87412,2.8964,2.91868,2.94096,2.96324,2.98552,3.0078,3.03008,3.05236,3.07464,3.09692,3.1192,3.14148,3.16376,3.18604,3.20832,3.2306,3.25288,3.27516,3.29744,3.31972,3.342,3.36428,3.38656,3.40884,3.43112,3.4534,3.47568,3.49796,3.52024,3.54252,3.5648,3.58708,3.60936,3.63164,3.65392,3.6762,3.69848,3.72076,3.74304,3.76532,3.7876,3.80988,3.83216,3.85444,3.87672,3.899,3.92128,3.94356,3.96584,3.98812,4.0104,4.03268,4.05496,4.07724,4.09952,4.1218,4.14408,4.16636,4.18864,4.21092,4.2332,4.25548,4.27776,4.30004,4.32232,4.3446,4.36688,4.38916,4.41144,4.43372,4.456,4.47828,4.50056,4.52284,4.54512,4.5674,4.58968,4.61196,4.63424,4.65652,4.6788,4.70108,4.72336,4.74564,4.76792,4.7902,4.81248,4.83476,4.85704,4.87932,4.9016,4.92388,4.94616,4.96844,4.99072,5.013,5.03528,5.05756,5.07984,5.10212,5.1244,5.14668,5.16896,5.19124,5.21352,5.2358,5.25808,5.28036,5.30264,5.32492,5.3472,5.36948,5.39176,5.41404,5.43632,5.4586,5.48088,5.50316,5.52544,5.54772,5.57,5.59228,5.61456,5.63684,5.65912,5.6814,5.70368,5.72596,5.74824,5.77052,5.7928,5.81508,5.83736,5.85964,5.88192,5.9042,5.92648,5.94876,5.97104,5.99332,6.0156,6.03788,6.06016,6.08244,6.10472,6.127,6.14928,6.17156,6.19384,6.21612,6.2384,6.26068,6.28296,6.30524,6.32752,6.3498,6.37208,6.39436,6.41664,6.43892,6.4612,6.48348,6.50576,6.52804,6.55032,6.5726,6.59488,6.61716,6.63944,6.66172,6.684,6.70628,6.72856,6.75084,6.77312,6.7954,6.81768,6.83996,6.86224,6.88452,6.9068,6.92908,6.95136,6.97364,6.99592,7.0182,7.04048,7.06276,7.08504,7.10732,7.1296,7.15188,7.17416,7.19644,7.21872,7.241,7.26328,7.28556,7.30784,7.33012,7.3524,7.37468,7.39696,7.41924,7.44152,7.4638,7.48608,7.50836,7.53064,7.55292,7.5752,7.59748,7.61976,7.64204,7.66432,7.6866,7.70888,7.73116,7.75344,7.77572,7.798,7.82028,7.84256,7.86484,7.88712,7.9094,7.93168,7.95396,7.97624,7.99852,8.0208,8.04308,8.06536,8.08764,8.10992,8.1322,8.15448,8.17676,8.19904,8.22132,8.2436,8.26588,8.28816,8.31044,8.33272,8.355,8.37728,8.39956,8.42184,8.44412,8.4664,8.48868,8.51096,8.53324,8.55552,8.5778,8.60008,8.62236,8.64464,8.66692,8.6892,8.71148,8.73376,8.75604,8.77832,8.8006,8.82288,8.84516,8.86744,8.88972,8.912,8.93428,8.95656,8.97884,9.00112,9.0234,9.04568,9.06796,9.09024,9.11252,9.1348,9.15708,9.17936,9.20164,9.22392,9.2462,9.26848,9.29076,9.31304,9.33532,9.3576,9.37988,9.40216,9.42444,9.44672,9.469,9.49128,9.51356,9.53584,9.55812,9.5804,9.60268,9.62496,9.64724,9.66952,9.6918,9.71408,9.73636,9.75864,9.78092,9.8032,9.82548,9.84776,9.87004,9.89232,9.9146,9.93688,9.95916,9.98144,10.0037,10.026,10.0483,10.0706,10.0928,10.1151,10.1374,10.1597,10.182,10.2042,10.2265,10.2488,10.2711,10.2934,10.3156,10.3379,10.3602,10.3825,10.4048,10.427,10.4493,10.4716,10.4939,10.5162,10.5384,10.5607,10.583,10.6053,10.6276,10.6498,10.6721,10.6944,10.7167,10.739,10.7612,10.7835,10.8058,10.8281,10.8504,10.8726,10.8949,10.9172,10.9395,10.9618,10.984,11.0063,11.0286,11.0509,11.0732,11.0954,11.1177
0.150678,-0.0735484,-0.0474774,-0.0852492,-0.199258,0.0832625,-0.11887,-0.0945449,-0.0104157,-0.0681847,0.206105,0.200947,0.157016,0.11739,0.206309,0.21392,0.135107,0.287317,0.105007,-0.0355191,0.0458569,0.0725758,-0.152285,-0.11018,-0.14398,-0.275415,-0.0752212,0.0648329,0.0373247,-0.0980048,-0.0393526,0.0318933,0.0598982,0.0444633,-0.0312875,0.16215,0.26663,0.294808,0.367425,0.270026,0.266268,0.194678,0.191376,0.119407,0.00140036,0.00908093,0.00961633,-0.00701389,-0.120005,-0.0754397,-0.104588,-0.14055,-0.0779803,-0.0126799,0.0494664,0.0157897,0.0120678,-0.0324372,-0.137493,-0.0748618,-0.117072,-0.261903,-0.373685,-0.594082,-0.805504,-1.00869,-1.06611,-1.17393,-1.17763,-1.00682,-0.903835,-0.815635,-0.616627,-0.335697,-0.324498,-0.361056,-0.336144,-0.0801881,-0.0853503,-0.135959,-0.0509232,-0.0674151,-0.0122968,0.0830284,0.135981,0.0709443,0.0504869,0.117263,0.265674,0.292596,0.174226,0.152833,0.317086,0.294293,0.179462,0.320686,0.385906,0.276256,0.312452,0.173149,0.408489,0.320621,0.337391,0.494826,0.285251,0.208839,0.0346796,-0.167285,-0.105411,-0.432876,-0.54442,-0.452696,-0.603823,-0.639114,-0.701912,-0.65825,-0.580164,-0.527443,-0.45384,-0.213206,-0.198907,-0.157048,-0.148821,-0.171047,0.0933229,0.110826,0.122796,0.0544774,0.00706501,0.0921172,0.215183,0.18981,0.117751,0.1325,0.21382,0.197848,0.119549,-0.145466,-0.0263437,-0.109421,-0.0269356,0.0696347,0.115766,0.11093,0.132773,0.0228247,-0.101112,-0.138553,-0.21577,-0.13924,0.204514,0.308998,0.229307,0.260196,0.227361,-0.0138945,0.133681,0.130095,0.11609,-0.0799372,-0.118163,-0.0414415,-0.202592,-0.190216,0.0588964,-0.00224178,0.113629,0.114677,0.196842,0.0964338,0.127613,0.322977,0.215875,-0.00887047,-0.147984,-0.257289,-0.368531,-0.216539,-0.356415,-0.235265,-0.195843,-0.12289,0.00607361,-0.19331,-0.0897845,-0.113972,0.0453436,0.325078,0.142908,0.135169,0.2104,0.0408709,0.102114,-0.129703,-0.310955,-0.106339,-0.15868,-0.150031,-0.352079,-0.350322,-0.504326,-0.484559,-0.624107,-0.552356,-0.607469,-0.592394,-0.679846,-0.689443,-0.584293,-0.684768,-0.466824,-0.383578,-0.378328,-0.30736,-0.0563852,-0.114391,0.088801,0.0434997,0.210178,0.512546,0.368208,0.251032,0.292677,0.265326,0.203793,0.260435,0.087488,-0.191246,-0.324327,-0.322264,-0.0436067,-0.00746583,0.141004,0.0704299,-0.129236,-0.0727234,-0.0716035,0.221609,0.117709,0.0662814,0.0484432,0.239469,0.0492452,-0.0654183,-0.0673081,-0.159128,-0.359701,-0.16864,-0.145793,-0.129015,-0.035289,-0.261834,-0.379776,-0.0697372,0.0696651,0.146169,-0.0152169,0.270648,0.183908,0.0109269,0.052436,0.452563,0.428492,0.267921,0.500496,0.186984,0.244263,0.185984,0.197005,0.125749,-0.237716,-0.302818,0.0343268,-0.0105707,0.0506428,0.193833,0.0635692,-0.153536,0.0564374,0.352718,-0.131181,-0.118867,0.157935,0.0144398,-0.132453,-0.059839,-0.0328191,0.014014,-0.0259738,-0.255668,-0.190025,-0.0575493,-0.150667,0.295085,0.0578827,-0.12505,0.0909924,0.175864,-0.23534,-0.0264148,0.354206,0.210187,0.264329,0.0194857,0.0779997,-0.42098,-0.106431,-0.100805,0.0521009,-0.0698045,0.10674,0.183426,0.199132,0.24508,0.00468715,0.237976,0.225737,0.422271,0.136657,-0.236861,-0.180841,0.1821,0.115793,-0.0611129,-0.0162479,0.0746783,0.099032,-0.0639937,0.157072,0.23758,0.163336,0.155921,0.21258,0.104268,0.259264,-0.0807544,0.0552451,-0.049974,0.12969,0.363297,0.0349036,0.223556,0.288199,0.320197,0.0806363,0.188961,0.157096,0.0227239,0.174751,0.166804,0.169717,0.309884,-0.141249,0.173466,0.171739,0.242215,0.0843461,-0.0267046,-0.253868,-0.0522362,-0.259974,-0.2617,-0.262617,-0.156098,-0.18115,-0.058007,-0.427742,-0.464289,-0.295588,-0.00996397,0.153276,-0.23204,-0.144558,-0.0216039,-0.23899,-0.274267,-0.20798,-0.163816,-0.263248,-0.029842,-0.167371,-0.207936,-0.167787,-0.0532516,0.0480948,-0.0404379,-0.223015,-0.0477377,-0.329551,-0.346803,-0.0855662,0.271772,0.447342,0.45035,0.341784,0.286594,-0.0765216,-0.101166,0.174638,0.0923447,0.24071,0.333822,0.356196,0.471356,0.021079,-0.0893383,-0.109979,0.119108,0.0528737,-0.302638,-0.352457,-0.160757,-0.0911752,0.0228691,0.31205,0.126986,0.0596899,0.0657228,-0.025635,-0.133685,-0.1609,-0.0501668,-0.363504,-0.315977,-0.304584,-0.180935,-0.572429,0.00538029,-0.12918,-0.144183,-0.143337,-0.369866,-0.302,-0.0756935,-0.512478,-0.143706,-0.267738,-0.261593,-0.091226,0.00758244,-0.270915,-0.177675,-0.215364,-0.0938678,-0.102557,-0.499869,-0.377688,-0.375716,-0.138895,-0.365156,-0.234221

200K
1.09172,1.114,1.13628,1.15856,1.18084,1.20312,1.2254,1.24768,1.26996,1.29224,1.31452,1.3368,1.35908,1.38136,1.40364,1.42592,1.4482,1.47048,1.49276,1.51504,1.53732,1.5596,1.58188,1.60416,1.62644,1.64872,1.671,1.69328,1.71556,1.73784,1.76012,1.7824,1.80468,1.82696,1.84924,1.87152,1.8938,1.91608,1.93836,1.96064,1.98292,2.0052,2.02748,2.04976,2.07204,2.09432,2.1166,2.13888,2.16116,2.18344,2.20572,2.228,2.25028,2.27256,2.29484,2.31712,2.3394,2.36168,2.38396,2.40624,2.42852,2.4508,2.47308,2.49536,2.51764,2.53992,2.5622,2.58448,2.60676,2.62904,2.65132,2.6736,2.69588,2.71816,2.74044,2.76272,2.785,2.80728,2.82956,2.85184,2.87412,2.8964,2.91868,2.94096,2.96324,2.98552,3.0078,3.03008,3.05236,3.07464,3.09692,3.1192,3.14148,3.16376,3.18604,3.20832,3.2306,3.25288,3.27516,3.29744,3.31972,3.342,3.36428,3.38656,3.40884,3.43112,3.4534,3.47568,3.49796,3.52024,3.54252,3.5648,3.58708,3.60936,3.63164,3.65392,3.6762,3.69848,3.72076,3.74304,3.76532,3.7876,3.80988,3.83216,3.85444,3.87672,3.899,3.92128,3.94356,3.96584,3.98812,4.0104,4.03268,4.05496,4.07724,4.09952,4.1218,4.14408,4.16636,4.18864,4.21092,4.2332,4.25548,4.27776,4.30004,4.32232,4.3446,4.36688,4.38916,4.41144,4.43372,4.456,4.47828,4.50056,4.52284,4.54512,4.5674,4.58968,4.61196,4.63424,4.65652,4.6788,4.70108,4.72336,4.74564,4.76792,4.7902,4.81248,4.83476,4.85704,4.87932,4.9016,4.92388,4.94616,4.96844,4.99072,5.013,5.03528,5.05756,5.07984,5.10212,5.1244,5.14668,5.16896,5.19124,5.21352,5.2358,5.25808,5.28036,5.30264,5.32492,5.3472,5.36948,5.39176,5.41404,5.43632,5.4586,5.48088,5.50316,5.52544,5.54772,5.57,5.59228,5.61456,5.63684,5.65912,5.6814,5.70368,5.72596,5.74824,5.77052,5.7928,5.81508,5.83736,5.85964,5.88192,5.9042,5.92648,5.94876,5.97104,5.99332,6.0156,6.03788,6.06016,6.08244,6.10472,6.127,6.14928,6.17156,6.19384,6.21612,6.2384,6.26068,6.28296,6.30524,6.32752,6.3498,6.37208,6.39436,6.41664,6.43892,6.4612,6.48348,6.50576,6.52804,6.55032,6.5726,6.59488,6.61716,6.63944,6.66172,6.684,6.70628,6.72856,6.75084,6.77312,6.7954,6.81768,6.83996,6.86224,6.88452,6.9068,6.92908,6.95136,6.97364,6.99592,7.0182,7.04048,7.06276,7.08504,7.10732,7.1296,7.15188,7.17416,7.19644,7.21872,7.241,7.26328,7.28556,7.30784,7.33012,7.3524,7.37468,7.39696,7.41924,7.44152,7.4638,7.48608,7.50836,7.53064,7.55292,7.5752,7.59748,7.61976,7.64204,7.66432,7.6866,7.70888,7.73116,7.75344,7.77572,7.798,7.82028,7.84256,7.86484,7.88712,7.9094,7.93168,7.95396,7.97624,7.99852,8.0208,8.04308,8.06536,8.08764,8.10992,8.1322,8.15448,8.17676,8.19904,8.22132,8.2436,8.26588,8.28816,8.31044,8.33272,8.355,8.37728,8.39956,8.42184,8.44412,8.4664,8.48868,8.51096,8.53324,8.55552,8.5778,8.60008,8.62236,8.64464,8.66692,8.6892,8.71148,8.73376,8.75604,8.77832,8.8006,8.82288,8.84516,8.86744,8.88972,8.912,8.93428,8.95656,8.97884,9.00112,9.0234,9.04568,9.06796,9.09024,9.11252,9.1348,9.15708,9.17936,9.20164,9.22392,9.2462,9.26848,9.29076,9.31304,9.33532,9.3576,9.37988,9.40216,9.42444,9.44672,9.469,9.49128,9.51356,9.53584,9.55812,9.5804,9.60268,9.62496,9.64724,9.66952,9.6918,9.71408,9.73636,9.75864,9.78092,9.8032,9.82548,9.84776,9.87004,9.89232,9.9146,9.93688,9.95916,9.98144,10.0037,10.026,10.0483,10.0706,10.0928,10.1151,10.1374,10.1597,10.182,10.2042,10.2265,10.2488,10.2711,10.2934,10.3156,10.3379,10.3602,10.3825,10.4048,10.427,10.4493,10.4716,10.4939,10.5162,10.5384,10.5607,10.583,10.6053,10.6276,10.6498,10.6721,10.6944,10.7167,10.739,10.7612,10.7835,10.8058,10.8281,10.8504,10.8726,10.8949,10.9172,10.9395,10.9618,10.984,11.0063,11.0286,11.0509,11.0732,11.0954,11.1177
0.125461,0.212718,0.182622,0.140276,0.0314818,0.211468,0.100957,-0.0899184,0.0748616,0.0280976,0.0261438,0.0837605,0.0146436,-0.102397,-0.221076,-0.0510334,-0.0141132,-0.0913331,-0.17014,-0.14173,-0.0301672,-0.0213967,0.0242299,-0.0255871,0.146959,-0.0776584,0.1304,0.292374,0.194685,0.138048,0.137455,0.0573229,-0.0379585,-0.0161947,-0.00732647,0.22528,0.0757187,-0.0077973,0.0498709,0.150585,0.0890461,0.155749,0.0496953,-0.00616017,-0.0600377,-0.0113537,-0.0611345,-0.104128,-0.0924017,-0.0918804,-0.0389573,-0.102592,-0.105824,-0.0602066,0.0212447,0.0247836,0.161903,0.291061,0.206566,-0.012584,-0.05437,-0.0949161,-0.30141,-0.579622,-0.757177,-1.12473,-1.30766,-1.49497,-1.11987,-1.31174,-1.24013,-0.884759,-0.380783,-0.355852,-0.0932438,-0.133031,-0.124242,-0.0397316,-0.161133,-0.310345,-0.27244,-0.171733,-0.174927,-0.262118,-0.256654,-0.1947,-0.332639,-0.35843,-0.107038,0.0238876,0.155745,0.13329,0.242629,0.277538,0.428398,0.268792,0.162238,0.251194,0.164191,0.300923,0.319087,0.461989,0.572626,0.573567,0.626242,0.300498,0.26846,-0.00111138,-0.144112,-0.415097,-0.609124,-0.66099,-1.00756,-1.01961,-1.01567,-0.964197,-0.752406,-0.744101,-0.300682,-0.15669,-0.0724369,0.105835,0.463988,0.433462,0.331799,0.228998,0.161739,0.23833,0.101372,0.450518,0.539615,0.565118,0.216598,0.102083,-0.124157,-0.236146,-0.124112,-0.0352246,0.0188241,-0.05504,-0.136888,-0.246231,-0.0845713,-0.0358104,-0.184837,-0.173523,-0.155832,-0.0417034,0.150356,0.175968,0.160326,0.186349,0.403796,0.541424,0.413657,0.44584,0.314076,0.0983065,0.131001,0.114818,0.226963,0.238361,0.188621,-0.00370383,0.22815,0.0353116,-0.0798378,-0.0442169,0.107921,0.0620633,-0.0565713,-0.113336,-0.209719,-0.253334,0.0580877,-0.0561621,-0.210751,-0.143427,-0.0846434,-0.288617,-0.262203,-0.0777386,0.00203429,-0.195031,-0.132951,-0.243377,-0.0568034,0.0615358,-0.166208,-0.207789,0.0389339,0.110327,0.0122938,0.0195275,-0.213892,-0.130426,0.0871326,0.0692202,-0.204317,-0.420681,-0.378462,-0.549316,-0.351471,-0.360095,-0.377096,-0.373948,-0.749214,-0.408114,-0.456012,-0.309457,-0.136481,-0.144943,-0.348142,0.0167255,-0.097468,0.0516276,0.235315,0.0211272,-0.0764905,-0.163444,0.131354,0.545488,0.22759,0.113508,0.121888,0.350174,-0.109236,-0.200905,-0.189311,0.0648596,-0.083706,-0.200609,0.0584732,0.201923,0.0911925,0.0319424,0.201812,0.548173,0.336675,0.579127,0.349707,0.484598,0.238896,0.17406,0.332692,0.235454,0.297869,0.542991,0.187691,0.11696,0.0536623,0.39467,0.371199,0.212346,0.30939,0.439525,0.393214,0.0565871,0.0284779,0.387978,0.659782,0.399885,0.137971,0.24303,0.30207,0.0810902,0.266464,0.238618,0.220842,-0.230772,-0.106818,-0.2236,0.100771,0.0634474,0.0802219,0.179196,0.366182,0.109871,-0.175568,-0.532559,-0.31691,0.15245,0.268983,0.168017,-0.114456,-0.146785,-0.211147,-0.155712,-0.199183,0.0242095,0.253001,0.141459,0.0578906,-0.238495,0.118624,-0.189752,-0.337295,-0.0910813,-0.0852464,-0.0906504,-0.304289,-0.0505892,-0.0664553,-0.238833,-0.387028,-0.254951,-0.344839,-0.254051,-0.155624,-0.420391,-0.407798,-0.395151,-0.218881,-0.125683,-0.189763,-0.148116,0.00768148,-0.0104737,0.16702,0.080796,-0.215608,0.110637,0.198579,0.115693,0.203075,0.21296,0.165261,0.281913,0.419339,0.266993,0.233922,0.0728112,0.109736,-0.295489,0.14676,0.405868,0.463068,0.588869,0.00128685,0.110503,0.325835,0.337288,-0.0514839,0.113445,0.424836,0.30393,0.415102,0.221509,0.402555,-0.157914,-0.291265,-0.508154,-0.152311,0.260546,0.0693785,0.109951,0.182524,0.232918,-0.244132,0.366956,0.270374,0.0898701,-0.201198,0.10555,0.623563,0.0312978,0.0561187,-0.099341,0.122399,0.168624,-0.152614,-0.100601,0.139438,0.288742,0.188844,0.192168,-0.51976,-0.165909,-0.0852224,0.25569,0.00918787,-0.0608158,-0.137026,-0.229975,-0.159581,-0.0155732,-0.286429,-0.19814,-0.336409,-0.430398,-0.335813,-0.344035,-0.15716,-0.0592867,0.166359,0.514487,0.540381,-0.157017,-0.202234,0.166532,-0.236784,-0.0882988,0.228857,0.059663,0.10729,-0.207765,-0.259951,-0.213339,-0.420311,0.354054,0.111744,-0.294483,-0.505801,-0.663599,0.0878103,0.219014,-0.284964,0.116666,0.51304,0.270051,0.148056,0.152755,-0.384032,-0.152182,0.0619331,0.419176,0.592864,0.328905,0.930864,0.307651,0.0989227,0.0166833,0.333474,0.635059,0.499369,0.130494,-0.249147,-0.28991,-0.532181,-0.326274,0.0443738,0.211598,0.275006,-0.420058,-0.361859,-0.0365918,0.0250137,0.4363,0.280029,0.406403,0.223636

280K
1.09172,1.114,1.13628,1.15856,1.18084,1.20312,1.2254,1.24768,1.26996,1.29224,1.31452,1.3368,1.35908,1.38136,1.40364,1.42592,1.4482,1.47048,1.49276,1.51504,1.53732,1.5596,1.58188,1.60416,1.62644,1.64872,1.671,1.69328,1.71556,1.73784,1.76012,1.7824,1.80468,1.82696,1.84924,1.87152,1.8938,1.91608,1.93836,1.96064,1.98292,2.0052,2.02748,2.04976,2.07204,2.09432,2.1166,2.13888,2.16116,2.18344,2.20572,2.228,2.25028,2.27256,2.29484,2.31712,2.3394,2.36168,2.38396,2.40624,2.42852,2.4508,2.47308,2.49536,2.51764,2.53992,2.5622,2.58448,2.60676,2.62904,2.65132,2.6736,2.69588,2.71816,2.74044,2.76272,2.785,2.80728,2.82956,2.85184,2.87412,2.8964,2.91868,2.94096,2.96324,2.98552,3.0078,3.03008,3.05236,3.07464,3.09692,3.1192,3.14148,3.16376,3.18604,3.20832,3.2306,3.25288,3.27516,3.29744,3.31972,3.342,3.36428,3.38656,3.40884,3.43112,3.4534,3.47568,3.49796,3.52024,3.54252,3.5648,3.58708,3.60936,3.63164,3.65392,3.6762,3.69848,3.72076,3.74304,3.76532,3.7876,3.80988,3.83216,3.85444,3.87672,3.899,3.92128,3.94356,3.96584,3.98812,4.0104,4.03268,4.05496,4.07724,4.09952,4.1218,4.14408,4.16636,4.18864,4.21092,4.2332,4.25548,4.27776,4.30004,4.32232,4.3446,4.36688,4.38916,4.41144,4.43372,4.456,4.47828,4.50056,4.52284,4.54512,4.5674,4.58968,4.61196,4.63424,4.65652,4.6788,4.70108,4.72336,4.74564,4.76792,4.7902,4.81248,4.83476,4.85704,4.87932,4.9016,4.92388,4.94616,4.96844,4.99072,5.013,5.03528,5.05756,5.07984,5.10212,5.1244,5.14668,5.16896,5.19124,5.21352,5.2358,5.25808,5.28036,5.30264,5.32492,5.3472,5.36948,5.39176,5.41404,5.43632,5.4586,5.48088,5.50316,5.52544,5.54772,5.57,5.59228,5.61456,5.63684,5.65912,5.6814,5.70368,5.72596,5.74824,5.77052,5.7928,5.81508,5.83736,5.85964,5.88192,5.9042,5.92648,5.94876,5.97104,5.99332,6.0156,6.03788,6.06016,6.08244,6.10472,6.127,6.14928,6.17156,6.19384,6.21612,6.2384,6.26068,6.28296,6.30524,6.32752,6.3498,6.37208,6.39436,6.41664,6.43892,6.4612,6.48348,6.50576,6.52804,6.55032,6.5726,6.59488,6.61716,6.63944,6.66172,6.684,6.70628,6.72856,6.75084,6.77312,6.7954,6.81768,6.83996,6.86224,6.88452,6.9068,6.92908,6.95136,6.97364,6.99592,7.0182,7.04048,7.06276,7.08504,7.10732,7.1296,7.15188,7.17416,7.19644,7.21872,7.241,7.26328,7.28556,7.30784,7.33012,7.3524,7.37468,7.39696,7.41924,7.44152,7.4638,7.48608,7.50836,7.53064,7.55292,7.5752,7.59748,7.61976,7.64204,7.66432,7.6866,7.70888,7.73116,7.75344,7.77572,7.798,7.82028,7.84256,7.86484,7.88712,7.9094,7.93168,7.95396,7.97624,7.99852,8.0208,8.04308,8.06536,8.08764,8.10992,8.1322,8.15448,8.17676,8.19904,8.22132,8.2436,8.26588,8.28816,8.31044,8.33272,8.355,8.37728,8.39956,8.42184,8.44412,8.4664,8.48868,8.51096,8.53324,8.55552,8.5778,8.60008,8.62236,8.64464,8.66692,8.6892,8.71148,8.73376,8.75604,8.77832,8.8006,8.82288,8.84516,8.86744,8.88972,8.912,8.93428,8.95656,8.97884,9.00112,9.0234,9.04568,9.06796,9.09024,9.11252,9.1348,9.15708,9.17936,9.20164,9.22392,9.2462,9.26848,9.29076,9.31304,9.33532,9.3576,9.37988,9.40216,9.42444,9.44672,9.469,9.49128,9.51356,9.53584,9.55812,9.5804,9.60268,9.62496,9.64724,9.66952,9.6918,9.71408,9.73636,9.75864,9.78092,9.8032,9.82548,9.84776,9.87004,9.89232,9.9146,9.93688,9.95916,9.98144,10.0037,10.026,10.0483,10.0706,10.0928,10.1151,10.1374,10.1597,10.182,10.2042,10.2265,10.2488,10.2711,10.2934,10.3156,10.3379,10.3602,10.3825,10.4048,10.427,10.4493,10.4716,10.4939,10.5162,10.5384,10.5607,10.583,10.6053,10.6276,10.6498,10.6721,10.6944,10.7167,10.739,10.7612,10.7835,10.8058,10.8281,10.8504,10.8726,10.8949,10.9172,10.9395,10.9618,10.984,11.0063,11.0286,11.0509,11.0732,11.0954,11.1177
nan,nan,nan,nan,nan,nan,nan,nan,nan,nan,nan,nan,nan,nan,nan,nan,nan,nan,nan,nan,nan,nan,1.26615,-0.0126606,-0.280679,-0.371752,-0.012469,0.0182083,-0.136179,0.0213026,0.225872,0.0742583,0.189113,0.15054,0.173797,0.284936,0.423773,0.500686,0.560003,0.662037,0.837448,0.804812,0.80584,0.78279,0.666772,0.51632,0.461745,0.424803,0.332595,0.194165,0.0660652,-0.0482185,0.1156,0.195672,0.334633,0.477039,0.739954,0.614188,0.552606,0.396621,0.164176,-0.113575,-0.386369,-0.691422,-1.18114,-1.60722,-1.72354,-1.92269,-1.61655,-1.15941,-0.89806,-0.910827,-0.469938,-0.108345,0.0514913,0.209217,0.218691,0.274109,0.261712,0.250562,0.306775,0.312923,0.306212,0.269653,0.13161,0.386919,0.372127,0.410336,0.367819,0.287828,0.475243,0.348347,0.302946,0.386947,0.361639,0.279111,0.038527,-0.0202656,0.157434,0.36684,0.236381,0.318224,0.482893,0.429057,0.415356,0.278318,0.309737,-0.0520362,-0.439937,-0.964121,-1.3085,-1.32005,-1.43469,-1.38442,-1.33016,-1.22995,-1.07738,-0.792557,-0.704565,-0.548114,-0.399371,-0.217772,0.0711579,0.267615,0.58902,0.675774,0.544264,0.73552,0.84807,0.905014,0.760925,0.463219,0.519945,0.365237,0.166521,0.00698592,0.00442812,-0.156879,-0.418777,-0.191936,-0.407103,-0.571207,-0.562929,-0.177278,-0.166934,-0.494617,-0.248719,0.0891755,0.0149129,0.302653,0.145798,0.284457,0.357529,0.189966,0.377848,0.467882,0.355664,0.446399,0.385972,0.483811,0.463212,0.22475,0.342499,0.570141,0.512016,0.377686,0.363654,0.363348,0.300534,0.418866,0.487585,0.537242,0.213729,0.0976329,0.0937846,-0.212561,-0.0480825,-0.192029,-0.445879,-0.284064,-0.309099,-0.411842,-0.137783,-0.00733888,0.0279986,0.00132511,0.185741,-0.0461969,-0.211118,0.0817865,0.0362062,0.180164,0.0651679,0.228914,0.123661,-0.0386253,-0.309842,-0.649514,-0.538552,-0.891834,-1.02131,-1.29127,-1.47934,-1.44852,-1.47809,-1.17321,-1.21218,-1.21955,-1.09724,-0.560012,-0.60568,-0.0716027,0.166106,0.223745,0.129474,0.351583,0.381381,0.52217,0.505277,0.760556,0.454697,0.212418,0.303225,0.625154,0.261154,0.138694,0.252603,0.559238,0.463482,0.404004,0.704037,0.677219,0.580259,0.672787,0.409284,0.507567,0.367104,0.5812,0.469747,0.597305,0.329854,0.369908,0.421066,0.372981,0.111838,-0.218639,-0.220112,-0.00825435,-0.203888,-0.0383934,0.324422,0.0970284,0.465333,0.282523,-0.189688,-0.0685815,0.217175,0.37012,0.303388,0.238925,0.32446,0.349381,0.351873,0.55525,0.396181,0.239856,0.0584123,-0.138016,-0.167753,-0.0631039,-0.134654,0.0306171,-0.0682466,0.180574,-0.0421145,0.0876582,-0.130444,-0.36502,-0.199956,-0.271357,-0.43471,-0.476842,-0.262615,-0.2201,-0.375256,-0.533986,-0.704117,-0.656361,-0.600864,-0.521265,-0.626228,-0.634216,-0.625996,-0.249131,-0.346935,0.0611552,-0.302562,-0.349267,-0.455112,-0.374929,-0.174142,-0.0502383,-0.111105,-0.199979,-0.136153,-0.0733085,-0.296559,-0.391214,0.128162,-0.309713,-0.409892,-0.252703,-0.166869,-0.00896486,0.077408,-0.121396,-0.298876,0.0149678,0.279303,0.221118,-0.00714899,-0.122066,-0.0918014,-0.0818414,-0.0843608,0.00796492,0.309125,0.461597,0.684255,0.408035,0.159362,0.366622,0.527255,0.507372,-0.138451,-0.000126564,0.0448399,0.472142,0.227487,0.263196,0.0705063,-0.0985204,0.316877,0.180029,0.152142,-0.01274,-0.222252,-0.0628955,-0.00155891,-0.459578,-0.568205,-0.297845,-0.298613,-0.41436,-0.261018,-0.0377392,-0.105728,-0.040723,0.123902,-0.642691,-0.23211,-0.188248,-0.400164,-0.385858,-0.749769,-0.445459,-0.561673,-0.325481,-0.360235,0.136334,0.277552,0.069714,-0.164165,0.15405,-0.278782,0.118898,0.17162,0.126311,-0.266602,0.134245,-0.159992,-0.25699,-0.197693,-0.320182,0.120772,0.531595,0.227445,0.126567,0.180556,-0.21702,-0.180173,0.438302,0.433411,0.349727,-0.0241176,-0.199941,0.189492,0.254843,-0.168112,0.167353,0.150691,0.221522,-0.128601,-0.58722,-0.297004,-0.0650434,0.102924,-0.162413,-0.1317,-0.0493356,-0.197592,-0.0987027,0.230344,0.00476622,-0.0747025,0.059338,0.129341,0.260854,-0.235186,-0.349156,-0.466937,-0.0984068,-0.363552,-0.0495584,-0.0876124,-0.522925,-0.370167,-0.849228,-0.279452,0.239781,-0.162007,-0.360977,-0.0541965,-0.127684,0.214178,0.016585,0.586567,0.140276,-0.26172,0.0536338,-0.00870532,0.135381,-0.0660505,-0.525301,-0.0326409,-0.205763,0.074769,0.208129,0.0429982,-0.517072,-0.458886

Figure 4c
30K
  0.37079999999999996       -36.474998551350993       0.33307912034363252     
  0.37440000000000001       -37.248116066599273       0.33759555569594751     
  0.37800000000000000       -37.935770294890297       0.33840799001457833     
  0.38159999999999999       -38.709559213723502       0.34185833049849723     
  0.38519999999999999       -39.450544670259681       0.34505487260913276     
  0.38879999999999998       -40.092804521771733       0.34767969922147712     
  0.39239999999999997       -40.802681705154754       0.35291359624568186     
  0.39599999999999996       -41.581093548329619       0.36066384435944127     
  0.39960000000000001       -42.275489389892194       0.36091238435942419     
  0.40320000000000000       -39.418199434686791       0.34527367849779755     
  0.40679999999999999       -40.121499683074738       0.34753980353336195     
  0.41039999999999999       -40.818818417481452       0.35287154852320024     
  0.41399999999999998       -41.575126865504522       0.36068767247806016     
  0.41759999999999997       -42.245794609083369       0.36107312320162360     
  0.42119999999999996       -42.959172704815529       0.36639037341101560     
  0.42480000000000001       -43.650727013647348       0.36925506392245216     
  0.42840000000000000       -44.277015384964827       0.37182453942578836     
  0.43200000000000000       -44.954846065590104       0.37444011370061708     
  0.43559999999999999       -45.641903715906679       0.37478509549282418     
  0.43919999999999998       -46.263217320941308       0.37538555756738412     
  0.44279999999999997       -46.879554183628478       0.37787909887092774     
  0.44639999999999996       -47.478334659709944       0.38026867881428184     
  0.45000000000000001       -47.982962845990002       0.38322869010279437     
  0.45360000000000000       -48.490187607618886       0.38177758143958007     
  0.45720000000000000       -49.175863307340911       0.37975034614427922     
  0.46079999999999999       -49.745792452390269       0.37979746510391937     
  0.46439999999999998       -50.212878770781963       0.38167787216496130     
  0.46799999999999997       -50.683418349631090       0.38366938191588829     
  0.47159999999999996       -51.200884344222196       0.38515408209203811     
  0.47520000000000001       -51.632932832271891       0.38720147879488975     
  0.47880000000000000       -51.927456617980141       0.38896039120237602     
  0.48240000000000000       -51.963817308674273       0.39410688722941800     
  0.48599999999999999       -51.628230855909372       0.40776703835740619     
  0.48959999999999998       -50.854919362045067       0.42097459009612470     
  0.49319999999999997       -49.653275002642751       0.44140817958992740     
  0.49679999999999996       -47.958288445765078       0.47243906885033932     
  0.50039999999999996       -46.373253843837077       0.47931974195641186     
  0.50400000000000000       -45.000736493254266       0.47991462291657638     
  0.50759999999999994       -43.720718777427237       0.50069957597954740     
  0.51119999999999999       -42.555263426278053       0.50762664839201943     
  0.51480000000000004       -41.159975366560602       0.55930118851902888     
  0.51839999999999997       -39.770871326133104       0.54359208552687077     
  0.52200000000000002       -39.137832716405548       0.54870283351969806     
  0.52559999999999996       -38.276564351414279       0.57403463017440226     
  0.52920000000000000       -37.008445556271823       0.63261972718343840     
  0.53279999999999994       -35.840123650152876       0.60337158259220414     
  0.53639999999999999       -35.006798857474422       0.59616351435373005     
  0.54000000000000004       -33.992269869467066       0.58854957938909214     
  0.54359999999999997       -33.598959221065641       0.59983123537131511     
  0.54720000000000002       -32.578664334234716       0.62527789464294170     
  0.55079999999999996       -32.280073973016059       0.60724918125078908     
  0.55440000000000000       -31.801172638559208       0.61773848294191513     
  0.55799999999999994       -31.972377579266585       0.61376494716460239     
  0.56159999999999999       -30.729598282340838       0.61638531817051223     
  0.56520000000000004       -31.991148540960388       0.60925691443049956     
  0.56879999999999997       -30.490205243058412       0.60704097201492258     
  0.57240000000000002       -30.266588419228270       0.61325903898799716     
  0.57599999999999996       -30.477043680254411       0.61646327258292488     
  0.57960000000000000       -31.484023274490418       0.60872341597343460     
  0.58319999999999994       -30.807821335332235       0.61366230899802121     
  0.58679999999999999       -30.079810950324571       0.60814201307250271     
  0.59040000000000004       -29.831816414500125       0.60711593118476359     
  0.59399999999999997       -29.944625326711979       0.60285112692106435     
  0.59760000000000002       -29.673611947069503       0.60457040994608169     
  0.60119999999999996       -29.268122279876629       0.59903242235589438     
  0.60480000000000000       -29.020312853254460       0.59180406499941796     
  0.60839999999999994       -28.499408653988411       0.58627654341365854     
  0.61199999999999999       -27.646600596842049       0.57793363843722334     
  0.61560000000000004       -26.853234275968987       0.57299610176565752     
  0.61919999999999997       -26.538531640675942       0.48308607160172851     
  0.62280000000000002       -24.988045552341447       0.48803474022279780     
  0.62639999999999996       -22.986514444558665       0.48132971556080695     
  0.63000000000000000       -21.248317641165038       0.46527661843522805     
  0.63359999999999994       -19.856398119600470       0.46251595832652953     
  0.63719999999999999       -18.210387961385301       0.45565367222672604     
  0.64080000000000004       -16.179083133013009       0.48024834196347510     
  0.64439999999999997       -13.871049965400701       0.46560415676285771     
  0.64800000000000002       -12.397559197479552       0.46855673700116818     
  0.65159999999999996       -11.287068062338797       0.47302002281797545     
  0.65520000000000000       -9.6825682018373413       0.47598356123451679     
  0.65879999999999994       -8.1281827107278133       0.47911825236656136     
  0.66239999999999999       -7.1206600207780610       0.48093634167633442     
  0.66600000000000004       -5.3397746396799022       0.48472642801768812     
  0.66959999999999997       -3.6900648184441422       0.48730491561762346     
  0.67320000000000002       -3.1807616032756414       0.48775798422481387     
  0.67679999999999996       -2.5809973202888301       0.48803556705572998     
  0.68040000000000000       -1.1711521790178523       0.48963675231122117     
  0.68399999999999994        1.4668772993072992       0.49630847470504391     
  0.68759999999999999        2.6265256825235213       0.49905364573303002     
  0.69120000000000004        4.0597716496468763       0.50174682270720083     
  0.69479999999999997        4.8104048309448473       0.49976563225080328     
  0.69840000000000002        5.9175180097691680       0.50153475419977511     
  0.70199999999999996        6.4588548945312141       0.50103691094600400     
  0.70560000000000000        7.4359876902454971       0.50472250698000354     
  0.70919999999999994        8.6061007594122998       0.51776020718293503     
  0.71279999999999999        9.9954777441390092       0.51994759798615020     
  0.71639999999999993        10.722246940907425       0.50817037011618349     
  0.71999999999999997        11.477852652628229       0.51058501395131417     
  0.72360000000000002        11.685741930165676       0.50933870555116412     
  0.72719999999999996        13.218832384445221       0.50910233915051650     
  0.73080000000000001        14.406445533102087       0.50840785707709490     
  0.73439999999999994        14.745315341553990       0.50877972454757336     
  0.73799999999999999        15.810927528582837       0.50739899377376763     
  0.74159999999999993        16.817546077834663       0.50961994001006816     
  0.74519999999999997        17.555735304293094       0.50930388029774065     
  0.74880000000000002        17.999868090802082       0.50840940684696945     
  0.75239999999999996        19.447082557603110       0.50668645397342049     
  0.75600000000000001        20.377285886943937       0.51035773302523124     
  0.75959999999999994        21.378737161000970       0.51136938605806803     
  0.76319999999999999        21.867573933687936       0.50786877621141757     
  0.76679999999999993        23.033126990894409       0.50847554252016747     
  0.77039999999999997        23.324197382754988       0.50662804467387579     
  0.77400000000000002        24.398555608031046       0.50826710511758100     
  0.77759999999999996        24.163057584832451       0.50335274805010066     
  0.78120000000000001        24.511731521878282       0.50286399601639364     
  0.78479999999999994        25.171167009344252       0.49875750074796160     
  0.78839999999999999        25.927567735246839       0.50053011949908410     
  0.79199999999999993        26.186581000130062       0.49818263626815640     
  0.79559999999999997        26.050036528435385       0.49574936510565587     
  0.79920000000000002        26.435708665545704       0.49028223094281526     
  0.80279999999999996        26.665756197385591       0.48825623477999880     
  0.80640000000000001        26.253992969233302       0.48175909739765427     
  0.80999999999999994        26.944428408764281       0.48247124951354547     
  0.81359999999999999        27.465830197281697       0.47838990697965289     
  0.81719999999999993        26.911554005634741       0.45074249960225082     
  0.82079999999999997        25.772172006520798       0.40154826718595654     
  0.82440000000000002        26.064211603802008       0.40347264208355282     
  0.82799999999999996        25.005249952185281       0.39907346750881795     
  0.83160000000000001        25.404679591052066       0.39897832907809483     
  0.83519999999999994        24.763232588039394       0.39436284370492147     
  0.83879999999999999        24.050086445524634       0.39310142367199530     
  0.84239999999999993        23.850093675931127       0.39264457884865728     
  0.84599999999999997        23.461878963161460       0.39291586728428812     
  0.84960000000000002        23.717141312791128       0.39338935326076979     
  0.85319999999999996        23.070047536921848       0.39198418616366271     
  0.85680000000000001        21.697920590144832       0.38935314779585128     
  0.86039999999999994        20.668313308842158       0.39084744313286424     
  0.86399999999999999        19.274159137448081       0.38526361459963099     
  0.86759999999999993        18.283395809937289       0.38290131564341434     
  0.87119999999999997        16.943855396922025       0.38056713175682894     
  0.87480000000000002        15.762974350643518       0.37802996379536741     
  0.87839999999999996        15.000773296782185       0.37635316544731562     
  0.88200000000000001        13.920876605645866       0.37367774002822834     
  0.88559999999999994        12.842173912958650       0.37289614273374722     
  0.88919999999999999        11.307122424015667       0.36847655467208335     
  0.89279999999999993        10.971685081295810       0.36822743029830129     
  0.89639999999999997        9.8054643875508987       0.36433186438204479     
  0.90000000000000002        8.8472378913732825       0.36351854277674372     
  0.90359999999999996        7.7394932165153278       0.36085234811883743     
  0.90720000000000001        7.3825939395915654       0.36107586918870305     
  0.91079999999999994        6.0145028926573616       0.35738987587866355     
  0.91439999999999999        5.2341977346042370       0.35644455047551465     
  0.91799999999999993        3.8584726922756118       0.35233991141457488     
  0.92159999999999997        3.4802137802850552       0.35199191444812106     
  0.92520000000000002        3.1130992240975814       0.35059924179005569     
  0.92879999999999996        3.1121267308095142       0.35055949385768748     
  0.93240000000000001        3.4511805141324743       0.34984152369035998     
  0.93599999999999994        3.7187533215546722       0.35388443311167728     
  0.93959999999999999        3.7070176520090214       0.34914208019502829     
  0.94319999999999993        4.5230341874537459       0.35001888536798470     
  0.94679999999999997        4.4253926242555721       0.34918861116136651     
  0.95040000000000002        4.4478189011128819       0.34850445662667207     
  0.95399999999999996        4.7391933977428167       0.34938268992910648     
  0.95760000000000001        5.1582546455141625       0.34924903606350405     
  0.96119999999999994        5.7900154293977693       0.35019020120304295     
  0.96479999999999999        6.4818708373021678       0.35044207154111601     
  0.96839999999999993        7.4333341504976858       0.35216716457540348     
  0.97199999999999998        7.6342401885397564       0.35155775986451510     
  0.97560000000000002        8.4484923765137125       0.35290668101982503     
  0.97919999999999996        9.0235924619070218       0.35243420891549604     
  0.98280000000000001        9.5281896091407816       0.35389649708364895     
  0.98639999999999994        9.8139599793222843       0.35347315940493640     
  0.98999999999999999        10.425022313782151       0.35508368181295941     
  0.99359999999999993        10.029978146700131       0.35288627857819410     
  0.99719999999999998        10.452808968428748       0.35443175743758804     
   1.0007999999999999        10.285365972981900       0.35261621809191213     
   1.0044000000000000        10.860189748756333       0.35424251879955776     
   1.0080000000000000        11.290319904593915       0.35331026085751133     
   1.0116000000000001        11.622707255334589       0.35421056813610635     
   1.0151999999999999        11.845495109175118       0.35337843655512685     
   1.0187999999999999        12.258444173371871       0.35445362602135505     
   1.0224000000000000        12.220829405529621       0.36849446986561923     
   1.0260000000000000        12.627876537759484       0.35369048338198944     
   1.0296000000000001        12.469491652922400       0.35244476430279748     
   1.0331999999999999        13.281944951933426       0.35343989181186736     
   1.0367999999999999        13.813721419604832       0.35460245498588538     
   1.0404000000000000        15.297354100038170       0.35709288221937108     
   1.0440000000000000        15.949229290756044       0.35779824660482779     
   1.0475999999999999        16.600669341332029       0.35835399766077253     
   1.0511999999999999        17.024919063475032       0.35944009379675518     
   1.0548000000000000        17.319838197534644       0.35861150545074405     
   1.0584000000000000        18.055765631687407       0.36054204545609769     
   1.0620000000000001        18.344140842943503       0.35976009084496191     
   1.0655999999999999        18.598403242795051       0.36120457074310097     
   1.0691999999999999        18.395054788769599       0.35937154869564214     
   1.0728000000000000        18.809439009515629       0.36076038956475986     
   1.0764000000000000        19.336437121425689       0.36018903522842183     
   1.0800000000000001        20.223476443754890       0.36173149279419042     
   1.0835999999999999        19.762114179868561       0.35964979812794506     
   1.0871999999999999        20.204687294089680       0.36137509351813246     
   1.0908000000000000        19.845114348335905       0.35925078509900205     
   1.0944000000000000        20.196609564579347       0.36074640941583530     
   1.0979999999999999        20.567623298623943       0.35997171662577326     
   1.1015999999999999        20.994630309113241       0.36174578641565702     
   1.1052000000000000        21.656580753183128       0.36180706872791513     
   1.1088000000000000        21.947034105219018       0.36900147493499003     
   1.1124000000000001        22.607491607916316       0.36272125460351407     
   1.1159999999999999        23.030539546658240       0.36329437921568208     
   1.1195999999999999        23.899209846936628       0.36409250424881651     
   1.1232000000000000        24.636359916687184       0.36498441193294362     
   1.1268000000000000        25.005578047477748       0.36537934467205302     
   1.1304000000000001        25.578860442527926       0.36508674348322323     
   1.1339999999999999        26.304109889934836       0.36617112918965400     
   1.1375999999999999        26.788127696984695       0.36542997396831511     
   1.1412000000000000        27.289700131996177       0.36565051641925977     
   1.1448000000000000        27.696875961165091       0.36325229065969672     
   1.1483999999999999        28.079097511233037       0.36268243903234393     
   1.1519999999999999        27.686750111555924       0.35972035300368915     
   1.1556000000000000        28.116959182943511       0.35970337750386211     
   1.1592000000000000        27.792469519045497       0.32554774226500854     
   1.1628000000000001        28.463696104692467       0.31890863545320397     
   1.1663999999999999        28.124165168112846       0.31734427448311314     
   1.1699999999999999        28.505610298342951       0.31812754950937983     
   1.1736000000000000        28.966045600950956       0.31708037700718095     
   1.1772000000000000        29.659869626118208       0.31730101294834967     
   1.1808000000000001        29.703829119990168       0.31629313417648919     
   1.1843999999999999        30.317081555123330       0.31773646160384389     
   1.1879999999999999        30.570276253884437       0.31759244806626458     
   1.1916000000000000        31.153583057729456       0.31855641819182706     
   1.1952000000000000        31.288926969251435       0.31870150908304468     
   1.1987999999999999        31.624534103733161       0.31859471916947796     
   1.2023999999999999        31.461342528143390       0.31833525443159311     
   1.2060000000000000        32.197033138748999       0.33453226402417446     
   1.2096000000000000        32.872964366775300       0.31939705035056171     
   1.2132000000000001        33.118864237653085       0.31894948061764489     
   1.2167999999999999        33.829979280986642       0.32061569393530737     
   1.2203999999999999        33.857398217426841       0.31883600510468885     
   1.2240000000000000        34.038298078815295       0.31982202185228870     
   1.2276000000000000        33.897679648853575       0.31801152024767126     
   1.2312000000000001        34.402536235024286       0.31909707379423741     
   1.2347999999999999        34.208939574664399       0.31729706123584933     
   1.2383999999999999        35.422446228427930       0.31978103191203588     
   1.2420000000000000        35.827667688887736       0.31918028904821077     
   1.2456000000000000        36.273276406769000       0.32034197383042851     
   1.2491999999999999        35.896174298576078       0.32192607047073302     
   1.2527999999999999        36.649667237469785       0.32022379887882668     
   1.2564000000000000        37.115056090092466       0.31982773192125541     
   1.2600000000000000        37.604323490504939       0.32061913947946657     
   1.2636000000000001        37.988261928870777       0.31971445186868369     
   1.2671999999999999        38.622492264967178       0.32146957795928099     
   1.2707999999999999        38.468406697404959       0.32000945090189087     
   1.2744000000000000        38.531438790054594       0.32067296111072624     
   1.2780000000000000        38.971172689158436       0.31985286915511585     
   1.2816000000000001        39.236152374178104       0.31998034749460824     
   1.2851999999999999        39.327160463615499       0.31996319796835343     
   1.2887999999999999        39.981208793897956       0.32073402255377975     
   1.2924000000000000        40.300790265343046       0.32173936344250648     
   1.2960000000000000        40.728729149674706       0.32107744781185887     
   1.2995999999999999        41.489027306959308       0.32301728309168415     
   1.3031999999999999        41.758340606135398       0.32226249682689750     
   1.3068000000000000        42.655471077676808       0.32394410427775311     
   1.3104000000000000        42.189572964384965       0.32205157945100971     
   1.3140000000000001        43.269132368203515       0.32506959391539153     
   1.3175999999999999        42.963101641026881       0.32281929315799079     
   1.3211999999999999        43.677271312122294       0.32474628297130065     
   1.3248000000000000        43.291528872998342       0.32282679683573035     
   1.3284000000000000        43.701684075884934       0.32475783588053442     
   1.3320000000000001        43.994337926620666       0.32260841190641854     
   1.3355999999999999        44.366881393719112       0.32385854981070350     
   1.3391999999999999        43.645484884511596       0.32110011155629475     
   1.3428000000000000        44.420499831739747       0.32333001888583435     
   1.3464000000000000        44.943532159381910       0.32281200179904285     
   1.3499999999999999        45.147886027870911       0.32408802363392697     
   1.3535999999999999        45.038557610931832       0.32348547857361043     
   1.3572000000000000        45.247715845187088       0.32425629216120577     
   1.3608000000000000        45.369545366540976       0.32399388630617737     
   1.3644000000000001        45.527820004321093       0.32463327641071077     
   1.3679999999999999        45.889806528455452       0.32426408550496011     
   1.3715999999999999        45.627284729364732       0.32348648903141286     
   1.3752000000000000        45.698929417628591       0.32461607734753656     
   1.3788000000000000        45.588135522329608       0.32347232696456141     
   1.3824000000000001        45.536293722551925       0.32364620543647682     
   1.3859999999999999        45.537488324739392       0.32280086421511400     
   1.3895999999999999        45.930979349414187       0.32409716970210956     
   1.3932000000000000        45.732576619387977       0.32284728798748763     
   1.3968000000000000        46.477880458788363       0.32492488293537164     
   1.4003999999999999        46.413038548329411       0.32427732878258408     
   1.4039999999999999        46.176210150491904       0.32828299931560900     
   1.4076000000000000        45.395377517006203       0.32251211279055148     
   1.4112000000000000        45.790108441929526       0.32451134420386901     
   1.4148000000000001        45.386112194395515       0.32320104737823901     
   1.4183999999999999        45.601193346945273       0.32402654398468705     
   1.4219999999999999        45.051502572016886       0.32147504967367851     
   1.4256000000000000        45.416889217089356       0.32748354431808302     
   1.4292000000000000        45.149845785062453       0.32244218487318477     
   1.4327999999999999        45.228763756294761       0.32295824618312385     
   1.4363999999999999        44.820886570699869       0.32200072109776656     
   1.4399999999999999        45.170876513408103       0.32293411739551975     
   1.4436000000000000        44.592098216423871       0.32199910355869826     
   1.4472000000000000        44.723381678475377       0.32260224677576382     
   1.4507999999999999        45.186767617730254       0.32295840845603141     
   1.4543999999999999        44.662792822592493       0.32207798579793584     
   1.4580000000000000        44.532116828173081       0.32206810066005154     
   1.4616000000000000        44.338384671879233       0.32114650370094755     
   1.4652000000000001        44.036269213764328       0.32198168818886885     
   1.4687999999999999        44.010697851736190       0.32071442652749832     
   1.4723999999999999        44.274843032206427       0.32231165893348085     
   1.4760000000000000        43.674207780140897       0.31963586664786470     
   1.4796000000000000        44.467510678194664       0.32222621031830306     
   1.4831999999999999        43.727613034005486       0.32043257653705093     
   1.4867999999999999        44.065331075448682       0.32154755710979804     
   1.4903999999999999        43.493419482836146       0.32012950096365811     
   1.4940000000000000        43.379385020426149       0.32122809866847357     
   1.4976000000000000        43.381117964499460       0.32022858017232642     
   1.5011999999999999        43.388727998369511       0.32166090086281257     
   1.5047999999999999        43.254998382774581       0.32047438412453355     
   1.5084000000000000        43.096269050139398       0.32116014548713839     
   1.5120000000000000        42.905700315489874       0.31964705319421149     
   1.5156000000000001        44.147265495989799       0.32288288395397624     
   1.5191999999999999        43.427718673846933       0.32077959768921682     
   1.5227999999999999        43.167533442323638       0.32122607778503581     
   1.5264000000000000        43.323046731383918       0.32117713245797946     
   1.5300000000000000        43.179263776275583       0.32069769879758786     
   1.5335999999999999        42.903662021671956       0.31990861728470715     
   1.5371999999999999        43.102577628925168       0.32034020046356365     
   1.5407999999999999        42.578330956659364       0.32024246092679076     
   1.5444000000000000        42.313021904270514       0.31984320722966969     
   1.5480000000000000        42.830345372469118       0.32072835719971016     
   1.5515999999999999        42.575872707292575       0.31969615758254705     
   1.5551999999999999        42.764009267985806       0.32087523759000175     
   1.5588000000000000        42.572907797511775       0.32009925975522041     
   1.5624000000000000        42.739906531271508       0.32149342714739787     
   1.5660000000000001        42.622086179503718       0.32007237777982184     
   1.5695999999999999        42.672737779382850       0.32079531796529936     
   1.5731999999999999        42.648086210682330       0.31998263068357236     
   1.5768000000000000        42.972036250625365       0.32160510089533267     
   1.5804000000000000        42.343160053799330       0.31875124630314466     
   1.5839999999999999        43.083614275144491       0.32024925494520684     
   1.5875999999999999        42.976467792375018       0.31897349359790383     
   1.5911999999999999        42.629023368242116       0.31971792112356506     
   1.5948000000000000        42.508568864833101       0.31833894794218809     
   1.5984000000000000        43.096812593453343       0.32054543040294164     
   1.6019999999999999        42.722945994424919       0.31914200665271042     
   1.6055999999999999        42.889445507296564       0.31985733544240796     
   1.6092000000000000        43.173287890618781       0.31964015051186412     
   1.6128000000000000        43.199301336043519       0.32051132862149651     
   1.6164000000000001        42.640681508772424       0.31923776562563050     
   1.6199999999999999        42.653004234984458       0.31922171282273137     
   1.6235999999999999        43.209427206421388       0.31964565108255066     
   1.6272000000000000        43.681395940942146       0.32105880113526508     
   1.6308000000000000        43.548074073012209       0.32050180637513032     
   1.6343999999999999        43.286784812961173       0.32019257070084112     
   1.6379999999999999        43.633249137893472       0.32085699179376981     
   1.6415999999999999        43.929589861439474       0.32046574183887594     
   1.6452000000000000        43.829922673138569       0.32083786433739225     
   1.6488000000000000        44.126620971087355       0.32068768179838919     
   1.6523999999999999        44.509718814070311       0.32228403032438374     
   1.6559999999999999        44.655374012343110       0.32179437522134169     
   1.6596000000000000        44.544620921303718       0.32293520124804204     
   1.6632000000000000        45.011263204567086       0.32276385868361934     
   1.6668000000000001        45.151672621296782       0.32407184682171902     
   1.6703999999999999        44.398928764169611       0.32166621938886519     
   1.6739999999999999        44.859456243425704       0.32361822442032778     
   1.6776000000000000        44.365580076127422       0.32089262803457030     
   1.6812000000000000        44.896256618051076       0.32294495575786858     
   1.6847999999999999        44.662723017801369       0.32191966211120071     
   1.6883999999999999        45.045524606496002       0.32343797753788744     
   1.6919999999999999        45.171495551056410       0.32328909638446068     
   1.6956000000000000        46.098456607657859       0.32512793668144363     
   1.6992000000000000        45.203760998490203       0.32386258229732434     
   1.7027999999999999        45.049872737479383       0.32429338915368194     
   1.7063999999999999        44.674985554507479       0.32370788991315086     
   1.7100000000000000        45.651089626296709       0.32496590716509860     
   1.7136000000000000        45.782336665907003       0.32598559960222179     
   1.7172000000000001        44.979089804032277       0.32481328798226905     
   1.7207999999999999        45.419463374931837       0.32564847050534551     
   1.7243999999999999        45.742989081027659       0.32610805962381578     
   1.7280000000000000        45.350461082003719       0.32597794967698845     
   1.7316000000000000        45.051292282631010       0.32467736568631589     
   1.7351999999999999        45.542985344584686       0.32635161492833742     
   1.7387999999999999        45.817932643555608       0.32595383414433754     
   1.7423999999999999        45.834007884347585       0.32822864004759084     
   1.7460000000000000        45.354373907179053       0.32626651496492087     
   1.7496000000000000        45.796665267794936       0.32810940208818729     
   1.7531999999999999        45.347729802826862       0.32733496690985364     
   1.7567999999999999        45.434522108816779       0.32908424943901737     
   1.7604000000000000        45.588780867098947       0.32837687722365955     
   1.7640000000000000        45.951528395023679       0.33024075119172758     
   1.7676000000000001        45.163408914818781       0.32818858088274422     
   1.7711999999999999        45.376371566978712       0.32978928208018643     
   1.7747999999999999        44.700451128393127       0.32884630439894164     
   1.7784000000000000        45.411872654880170       0.33131763419008414     
   1.7820000000000000        45.352618609830174       0.32961469444191094     
   1.7855999999999999        45.576777011158676       0.33110941102807628     
   1.7891999999999999        46.055424929539193       0.33195917666957625     
   1.7927999999999999        46.098217669226550       0.33265737844618248     
   1.7964000000000000        45.652360864134813       0.33246991468795684     
   1.8000000000000000        45.457990772893716       0.33226280975113581     
   1.8035999999999999        45.635817278897150       0.33378162613596141     
   1.8071999999999999        45.838662524864596       0.33463797923452249     
   1.8108000000000000        45.966809134648784       0.33622379390694057     
   1.8144000000000000        45.722353066907502       0.33597213633254269     
   1.8180000000000001        45.780771509735899       0.33708219660065836     
   1.8215999999999999        46.484058707996439       0.33828667391524109     
   1.8251999999999999        47.323342170674159       0.34178810038763052     
   1.8288000000000000        46.123587198042713       0.33961066577676452     
   1.8324000000000000        46.322900635774502       0.34179803134608322     
   1.8359999999999999        46.319424525279700       0.34147449668068658     
   1.8395999999999999        46.488650552494228       0.34421202534004403     
   1.8431999999999999        46.414907728687737       0.34386772630160833     
   1.8468000000000000        46.530839101135925       0.34664094166795206     
   1.8504000000000000        46.848627490557703       0.34664909831632068     
   1.8539999999999999        46.795732951455882       0.34885312832711629     
   1.8575999999999999        47.082102168821415       0.34925888396435928     
   1.8612000000000000        47.123415404039712       0.35158770287271857     
   1.8648000000000000        47.011968895147575       0.35189317781671137     
   1.8683999999999998        47.952332318135959       0.35451189471988953     
   1.8719999999999999        48.224453768887528       0.35512628740644048     
   1.8755999999999999        47.903339325890137       0.35603075593373823     
   1.8792000000000000        47.691815521578334       0.35732487922578215     
   1.8828000000000000        47.976929387042951       0.35903011455772499     
   1.8863999999999999        48.045787597268671       0.36113929534277944     
   1.8899999999999999        48.631028660084851       0.36279748311681764     
   1.8935999999999999        48.949810202891733       0.36549030958049261     
   1.8972000000000000        48.251652761549735       0.36542063522507845     
   1.9008000000000000        48.908181156396992       0.36884057496281186     
   1.9043999999999999        49.145280837139303       0.37003161882119584     
   1.9079999999999999        50.020044680687811       0.37379670321321878     
   1.9116000000000000        49.704839818311058       0.37375230535702381     
   1.9152000000000000        49.885348594649408       0.37754378381351533     
   1.9187999999999998        49.812040771533539       0.37741467456075761     
   1.9223999999999999        50.850160910130263       0.38156720467904082     
   1.9259999999999999        50.229351480524407       0.38096272808630577     
   1.9296000000000000        50.595142858424978       0.38413103035480056     
   1.9332000000000000        51.599914854901542       0.38653258473402519     
   1.9367999999999999        51.058156843838191       0.38882038756104914     
   1.9403999999999999        51.346972159870361       0.38988145329342494     
   1.9440000000000000        51.929157194173655       0.39381710515617024     
   1.9476000000000000        52.037158126751990       0.39490038123293297     
   1.9512000000000000        52.445010973963875       0.39894978803250192     
   1.9547999999999999        53.275380373275922       0.40115029952582332     
   1.9583999999999999        53.125823565818891       0.40305893884609462     
   1.9620000000000000        53.221036434280947       0.40513769264713406     
   1.9656000000000000        53.972576262546966       0.40801735660925043     
   1.9691999999999998        54.672369028889747       0.41077676034281618     
   1.9727999999999999        53.949914276912253       0.41205702202969907     
   1.9763999999999999        54.750492611882791       0.41660936191719461     
   1.9800000000000000        55.044106997349218       0.41777419386835046     
   1.9836000000000000        55.028745291065377       0.42091076293629864     
   1.9871999999999999        55.203148185426429       0.42211941855069374     
   1.9907999999999999        55.893347991258807       0.42681386811865485     
   1.9944000000000000        56.191051010460185       0.42801186533721292     
   1.9980000000000000        56.557396183831756       0.43178918774254155     
   2.0015999999999998        56.725609974782387       0.43282398562847346     
   2.0051999999999999        57.074431828674690       0.43743015111104999     
   2.0087999999999999        57.039385855142839       0.43806572221592577     
   2.0124000000000000        57.061715047515946       0.44195978713456391     
   2.0160000000000000        57.244351483092458       0.44265274703354035     
   2.0196000000000001        58.692098073446985       0.44773056652608206     
   2.0232000000000001        59.186290661991293       0.44913184535736478     
   2.0268000000000002        59.019921899042970       0.45282511667434117     
   2.0303999999999998        58.488617644147070       0.45271869439776019     
   2.0339999999999998        59.536016598132832       0.45629796298584058     
   2.0375999999999999        59.937039672888744       0.45822279098392099     
   2.0411999999999999        59.842496352182110       0.46170281259484375     
   2.0448000000000000        60.091450825506229       0.46353494273053508     
   2.0484000000000000        60.288893280740325       0.46639987239277864     
   2.0520000000000000        60.842551405406567       0.46819721165646500     
   2.0556000000000001        61.088335712097646       0.46936458658654012     
   2.0592000000000001        60.862029037613070       0.47178846951106457     
   2.0627999999999997        62.617108804523980       0.47531580956034308     
   2.0663999999999998        62.376593275023041       0.47641372553105227     
   2.0699999999999998        62.066092249743136       0.47560924779050939     
   2.0735999999999999        62.595887363240976       0.47855360618289744     
   2.0771999999999999        62.450946520512730       0.47854914130217907     
   2.0808000000000000        62.133462258753781       0.48073382259031178     
   2.0844000000000000        62.599152524099097       0.48091287571785934     
   2.0880000000000001        62.509241589300785       0.48323181752835637     
   2.0916000000000001        63.061889174176585       0.48297155914717677     
   2.0951999999999997        64.046893490599558       0.48665181173030886     
   2.0987999999999998        62.856248930707324       0.48560220884489047     
   2.1023999999999998        63.571795105323730       0.48938037055604799     
   2.1059999999999999        63.079189004398401       0.48786472360911032     
   2.1095999999999999        63.436559960889682       0.49074052297096910     
   2.1132000000000000        63.427518113969882       0.48985133345792248     
   2.1168000000000000        64.074576183465410       0.49250312549903202     
   2.1204000000000001        63.430337158775941       0.49047011344073127     
   2.1240000000000001        63.872171217914925       0.49098012008390624     
   2.1276000000000002        63.210550945622828       0.48912120609355492     
   2.1311999999999998        62.606241262060394       0.48881666130034263     
   2.1347999999999998        62.421000438658197       0.48896574794611503     
   2.1383999999999999        62.976808005877487       0.48878299791001784     
   2.1419999999999999        62.816208714447768       0.48903834138279167     
   2.1456000000000000        62.487615727383186       0.49044371784735163     
   2.1492000000000000        63.199466089309709       0.48928021736356991     
   2.1528000000000000        62.430834971264375       0.48731519430124892     
   2.1564000000000001        63.034899925930262       0.48844111640377152     
   2.1600000000000001        62.296077111887627       0.48525876427979175     
   2.1635999999999997        62.676617095637468       0.48644591492208133     
   2.1671999999999998        61.675457137714318       0.48374684484843644     
   2.1707999999999998        61.594965333717084       0.48334608967269355     
   2.1743999999999999        61.258473114649931       0.48024866221086771     
   2.1779999999999999        60.551349536891067       0.48001690692817073     
   2.1816000000000000        60.320239699788488       0.47684675211227129     
   2.1852000000000000        60.879757991146803       0.47766777326498117     
   2.1888000000000001        59.720398887032289       0.47349594740060963     
   2.1924000000000001        60.190124474724641       0.47415443408960645     
   2.1959999999999997        59.203958585800493       0.47034552982461231     
   2.1995999999999998        59.369685380210129       0.47006314217700340     
   2.2031999999999998        58.686334068200054       0.46774487769465928     
   2.2067999999999999        58.532788079859529       0.46596889455502472     
   2.2103999999999999        57.550924914147004       0.46254052479252811     
   2.2140000000000000        57.951959832592451       0.46159863474756324     
   2.2176000000000000        57.773837560961184       0.45907420238218233     
   2.2212000000000001        57.670640413381605       0.45733660494600731     
   2.2248000000000001        55.917198083863724       0.45414321148530462     
   2.2284000000000002        55.769151656407701       0.45167047396908611     
   2.2319999999999998        54.990788454931121       0.44912026258067567     
   2.2355999999999998        54.935480933900593       0.44591920253693140     
   2.2391999999999999        55.328868673310410       0.45047805154895221     
   2.2427999999999999        54.861684032441076       0.44167623186046390     
   2.2464000000000000        54.943618472104646       0.44070792714453516     
   2.2500000000000000        54.221427988031280       0.43625675713480550     
   2.2536000000000000        53.994025900796061       0.43576589698726792     
   2.2572000000000001        53.388884836462395       0.43119544311961938     
   2.2608000000000001        53.028228513594129       0.43027199750457779     
   2.2643999999999997        52.298596202245221       0.42552189292841569     
   2.2679999999999998        52.136007405652677       0.42472301026088444     
   2.2715999999999998        52.129183410812075       0.42161297963055672     
   2.2751999999999999        52.089087112211246       0.42053941475938700     
   2.2787999999999999        51.128326037144191       0.41589340017747822     
   2.2824000000000000        51.054103165515784       0.41512940740103293     
   2.2860000000000000        50.534167944079954       0.41147429575040106     
   2.2896000000000001        50.170980524663776       0.41001590287089701     
   2.2932000000000001        50.076929879022259       0.40771385717530517     
   2.2967999999999997        49.608838271299120       0.40573014011945341     
   2.3003999999999998        48.941050232612568       0.40231190390729266     
   2.3039999999999998        49.011462127483924       0.40060425778001391     
   2.3075999999999999        48.395763804076168       0.39748589590401967     
   2.3111999999999999        48.285590717439177       0.39512279411702445     
   2.3148000000000000        48.606389765993498       0.39439165971047130     
   2.3184000000000000        48.708061650473994       0.39207689988247513     
   2.3220000000000001        48.084387444489153       0.38999795687367605     
   2.3256000000000001        47.422859777177692       0.38708354361787756     
   2.3291999999999997        47.234808375852495       0.38605188411956265     
   2.3327999999999998        46.741725995015031       0.38271207681750569     
   2.3363999999999998        46.617929747396587       0.38186268185419042     
   2.3399999999999999        46.238602897955765       0.37816733466212382     
   2.3435999999999999        47.013987537075622       0.37961667106544400     
   2.3472000000000000        45.998809875077797       0.37556539952563139     
   2.3508000000000000        46.272806201190434       0.37625178260858555     
   2.3544000000000000        46.070912751633983       0.37296365610413118     
   2.3580000000000001        45.600326593384615       0.37230457617734758     
   2.3616000000000001        45.489257157633745       0.36987889439955668     
   2.3651999999999997        45.170015364918548       0.36915981903494383     
   2.3687999999999998        44.591650844568413       0.36656353746480325     
   2.3723999999999998        45.221802585243239       0.36579483474619956     
   2.3759999999999999        45.094254353422329       0.36438442490238326     
   2.3795999999999999        44.308041339897557       0.36300810654045884     
   2.3832000000000000        44.243590645510302       0.36103810246318663     
   2.3868000000000000        44.285429649482495       0.36066573951917169     
   2.3904000000000001        44.561434492163855       0.35998055792961359     
   2.3940000000000001        43.880590336436263       0.35751179085837492     
   2.3975999999999997        44.023048192697928       0.35741217770395345     
   2.4011999999999998        43.626939513074298       0.35533190138273429     
   2.4047999999999998        43.841487794444753       0.35547144474798470     
   2.4083999999999999        44.051199288986389       0.35395133872171886     
   2.4119999999999999        43.795268415075085       0.35361505705103963     
   2.4156000000000000        43.124239247306285       0.35039240050678744     
   2.4192000000000000        43.455305907060641       0.35172531392905060     
   2.4228000000000001        43.655195368944582       0.35031479113741626     
   2.4264000000000001        43.386782356120023       0.35031518127719885     
   2.4299999999999997        42.964440448767114       0.34760641152239558     
   2.4335999999999998        42.905712941087835       0.34799962922530547     
   2.4371999999999998        42.944032574839049       0.34589750825523929     
   2.4407999999999999        43.043251439268076       0.34709039968906946     
   2.4443999999999999        42.467431832569524       0.34429917973695839     
   2.4480000000000000        42.485427378039454       0.34494131866683730     
   2.4516000000000000        42.699333595853844       0.34391874077394530     
   2.4552000000000000        42.796846910389661       0.34417673112279390     
   2.4588000000000001        42.487662787691221       0.34235968812095535     
   2.4624000000000001        42.432071442041014       0.34230182742562643     
   2.4659999999999997        42.381735123816611       0.34122421582415396     
   2.4695999999999998        42.357633110574739       0.34079213434445188     
   2.4731999999999998        42.088409327970766       0.34037148167874315     
   2.4767999999999999        41.985032884201509       0.34002310634812266     
   2.4803999999999999        41.812853613712839       0.33876904699910498     
   2.4840000000000000        41.871471957121607       0.33808044293715483     
   2.4876000000000000        42.483423740974594       0.33906920651492578     
   2.4912000000000001        41.837647490107301       0.33737750856304594     
   2.4948000000000001        41.841439168948810       0.33774917274940192     
   2.4983999999999997        41.610363018792405       0.33517502206586375     
   2.5019999999999998        41.707870901343959       0.33675041007215473     
   2.5055999999999998        41.586824326086614       0.33470120909998080     
   2.5091999999999999        41.850517883972941       0.33568019329102544     
   2.5127999999999999        41.238684232858454       0.33378458815488288     
   2.5164000000000000        42.038898521176620       0.33579368950620647     
   2.5200000000000000        41.739926437984280       0.33324411859570491     
   2.5236000000000001        41.651121147213289       0.33382320191854264     
   2.5272000000000001        41.163495423584493       0.33166466630522029     
   2.5307999999999997        41.754882565914684       0.33348421773919273     
   2.5343999999999998        41.191454037890892       0.33141608190347965     
   2.5379999999999998        41.372849373159482       0.33200048889880346     
   2.5415999999999999        41.263532558559199       0.33109375161416338     
   2.5451999999999999        40.925920630100116       0.33129979064445986     
   2.5488000000000000        41.144503679184403       0.33082365356420157     
   2.5524000000000000        41.273035284450103       0.33107582341803865     
   2.5560000000000000        41.088484669698708       0.33025385485242847     
   2.5596000000000001        40.878429610220863       0.33003751782999263     
   2.5632000000000001        40.772618304001107       0.32929642289874184     
   2.5667999999999997        40.810597589633929       0.32932122076053988     
   2.5703999999999998        40.721804676332745       0.32879282619471817     
   2.5739999999999998        40.362272638508806       0.32759863210832779     
   2.5775999999999999        40.633549968708301       0.32881790170499769     
   2.5811999999999999        40.266867065875942       0.32686003144256387     
   2.5848000000000000        40.658474058860335       0.32777386967576672     
   2.5884000000000000        40.196139994466321       0.32619277816651326     
   2.5920000000000001        40.563387539954419       0.32770915606876344     
   2.5956000000000001        40.599622514600988       0.32559859401294494     
   2.5991999999999997        41.111640616435658       0.32770652032817332     
   2.6027999999999998        40.780634918772158       0.32521601475460882     
   2.6063999999999998        40.277168246937180       0.32547139395595820     
   2.6099999999999999        40.192070082664031       0.32439512080583022     
   2.6135999999999999        40.433583680821975       0.32526977130082596     
   2.6172000000000000        40.109778224981461       0.32379062640971312     
   2.6208000000000000        40.861404811653152       0.32579050369639811     
   2.6244000000000001        40.509712265663829       0.32389301706959411     
   2.6280000000000001        40.073430998258658       0.32375878058713964     
   2.6315999999999997        39.997168363351065       0.32290966545998273     
   2.6351999999999998        40.120953780827094       0.32308955550256474     
   2.6387999999999998        39.853055321659802       0.32254432706222308     
   2.6423999999999999        40.169905850979951       0.32259445528293657     
   2.6459999999999999        40.168700566216366       0.32252025140411722     
   2.6496000000000000        39.998094836704098       0.32177341789118419     
   2.6532000000000000        39.904874534486048       0.32191714409707495     
   2.6568000000000001        39.903305645454289       0.32112117655244748     
   2.6604000000000001        39.814055410692738       0.32172488912184710     
   2.6640000000000001        39.740827950433953       0.32049806458893670     
   2.6675999999999997        40.276263213583356       0.32209042739834176     
   2.6711999999999998        39.895282137115373       0.32039279848822133     
   2.6747999999999998        40.348263968868956       0.32204362302578565     
   2.6783999999999999        39.707945370052776       0.31949672617743541     
   2.6819999999999999        40.415974703703341       0.32154856049281061     
   2.6856000000000000        39.725507841732664       0.31963220556953736     
   2.6892000000000000        39.991387647568040       0.32108482338329208     
   2.6928000000000001        39.637027288839498       0.31934233961520031     
   2.6964000000000001        39.683732821579227       0.32025486860918134     
   2.6999999999999997        39.607676818000364       0.31854356879102769     
   2.7035999999999998        39.813409395121589       0.31975005018281322     
   2.7071999999999998        39.251246403889510       0.31832318771978507     
   2.7107999999999999        39.345894609978934       0.31927830069960023     
   2.7143999999999999        39.620422461020958       0.31865529303227735     
   2.7180000000000000        40.033256860221051       0.31966709524840370     
   2.7216000000000000        39.921500319702709       0.31899831905569398     
   2.7252000000000001        39.423049810967775       0.31860083349488222     
   2.7288000000000001        38.792768564201879       0.31730239229855395     
   2.7323999999999997        39.370117199839825       0.31821697006471328     
   2.7359999999999998        39.530030559872486       0.32083866375277853     
   2.7395999999999998        38.947350997609419       0.31751135335276798     
   2.7431999999999999        39.404725003409538       0.31959145651488247     
   2.7467999999999999        39.304605647318745       0.31738001150368911     
   2.7504000000000000        39.344193765285574       0.31828525119428253     
   2.7540000000000000        39.185589886195423       0.31702087131366607     
   2.7576000000000001        39.274749764270993       0.31787991708503094     
   2.7612000000000001        38.788500822580772       0.31650112057506630     
   2.7648000000000001        39.392725527872230       0.31897218721793247     
   2.7683999999999997        39.156230655060256       0.31642757619524847     
   2.7719999999999998        39.271149941971835       0.31760808063237966     
   2.7755999999999998        39.091049303004844       0.31467099601326520     
   2.7791999999999999        39.339480993721473       0.31729702317609676     
   2.7827999999999999        39.295306440977718       0.31614584233935794     
   2.7864000000000000        39.377951357768545       0.31680179106643247     
   2.7900000000000000        39.662446622156359       0.31673599214380821     
   2.7936000000000001        39.183494402032927       0.31681152050829736     
   2.7972000000000001        39.034769034901423       0.31567065130594885     
   2.8007999999999997        39.349313651395406       0.31648914094132191     
   2.8043999999999998        39.009562199992843       0.31534822062888224     
   2.8079999999999998        38.979020008721854       0.31580203915735455     
   2.8115999999999999        39.025298756166130       0.31591346252455776     
   2.8151999999999999        39.436514304391523       0.31610398711355436     
   2.8188000000000000        39.214945199268413       0.31555425944804216     
   2.8224000000000000        38.984435573169264       0.31459575543757207     
   2.8260000000000001        39.326793927301097       0.31594106296398000     
   2.8296000000000001        39.036419797330147       0.31467401351815144     
   2.8331999999999997        38.934495855748864       0.31484882210880855     
   2.8367999999999998        38.969574908351696       0.31374091579570057     
   2.8403999999999998        38.451168787685084       0.31382828168679577     
   2.8439999999999999        38.494486112073496       0.31259715338420435     
   2.8475999999999999        39.057268053219303       0.31473233062917683     
   2.8512000000000000        39.057921207234514       0.31326654320474168     
   2.8548000000000000        39.189958430746131       0.31468679919437614     
   2.8584000000000001        39.076993018521549       0.31317964185420033     
   2.8620000000000001        39.128500102823011       0.31453100098001219     
   2.8655999999999997        38.844579823016176       0.31275700181729077     
   2.8691999999999998        38.867960007906056       0.31365512728102768     
   2.8727999999999998        38.764638858207526       0.31266977719066019     
   2.8763999999999998        38.810527955934852       0.31343567260473626     
   2.8799999999999999        39.200393967929735       0.31293909417355709     
   2.8835999999999999        38.919585716112245       0.31312085461444339     
   2.8872000000000000        38.858725899324625       0.31283937336366491     
   2.8908000000000000        38.848505155786221       0.31342071980291486     
   2.8944000000000001        39.125019275151189       0.31329689986970377     
   2.8980000000000001        38.713412897239543       0.31299163202585706     
   2.9015999999999997        39.036203825776660       0.31352562406081697     
   2.9051999999999998        38.948582758701001       0.31294925212605285     
   2.9087999999999998        38.571199498996442       0.31343037500698001     
   2.9123999999999999        38.625747924678009       0.31201814708351744     
   2.9159999999999999        38.962432327115010       0.31375853459085690     
   2.9196000000000000        38.484256868148449       0.31264105603885178     
   2.9232000000000000        39.053544974121124       0.31416486058397547     
   2.9268000000000001        38.503313002943820       0.31207412622524605     
   2.9304000000000001        38.841159482971960       0.31318718244512850     
   2.9339999999999997        38.562761158335960       0.31182946243204612     
   2.9375999999999998        38.601172448449972       0.31308916632925704     
   2.9411999999999998        38.232755807784166       0.31097919762970927     
   2.9447999999999999        38.749441142370863       0.31315210767246077     
   2.9483999999999999        38.579856780288324       0.31156240534865598     
   2.9520000000000000        39.008194462192968       0.31328401198119471     
   2.9556000000000000        38.571109974926493       0.31238713250451672     
   2.9592000000000001        38.650152103319407       0.31318245371269127     
   2.9628000000000001        38.867488090013481       0.31269973088418662     
   2.9663999999999997        38.418689190171520       0.31218618548108273     
   2.9699999999999998        38.360710921570153       0.31190302492491412     
   2.9735999999999998        38.396449847791338       0.31195527767595832     
   2.9771999999999998        38.699182539812234       0.31222709962094747     
   2.9807999999999999        38.563692090382034       0.31214893448379366     
   2.9843999999999999        38.481062484002202       0.31241443525431795     
   2.9880000000000000        38.601351105473476       0.31210106731784737     
   2.9916000000000000        38.624570447473026       0.31462969178040151     
   2.9952000000000001        38.276925033413384       0.31145491249624296     
   2.9988000000000001        38.717476746562589       0.31229012433455799     
   3.0023999999999997        38.806216548065244       0.31202585010507106     
   3.0059999999999998        39.319296688972322       0.31380061063153963     
   3.0095999999999998        38.606245325770189       0.31166369683231909     
   3.0131999999999999        38.913575999418406       0.31330951077188801     
   3.0167999999999999        38.313089204411256       0.31107293261990504     
   3.0204000000000000        38.602815965960815       0.31279277814285411     
   3.0240000000000000        38.399239526531012       0.31102464715153832     
   3.0276000000000001        39.014639878232501       0.31252899129281392     
   3.0312000000000001        38.563533421270186       0.31087069834985431     
   3.0347999999999997        38.707348469060229       0.31163973658915056     
   3.0383999999999998        38.522605289696230       0.31032765572306376     
   3.0419999999999998        38.499919825328845       0.31095345046004408     
   3.0455999999999999        38.753643771217497       0.31013437069077288     
   3.0491999999999999        38.555345930916225       0.31108270703765201     
   3.0528000000000000        39.407306356625220       0.31216779938202316     
   3.0564000000000000        38.963131038997815       0.31170265544869963     
   3.0600000000000001        38.929109572550516       0.31158098719003852     
   3.0636000000000001        39.034490414117762       0.31133917206370043     
   3.0671999999999997        38.894682145720758       0.31165629968588276     
   3.0707999999999998        38.652453170815512       0.31119596314987585     
   3.0743999999999998        38.553801254729265       0.31137105866423381     
   3.0779999999999998        38.701636037673296       0.31080060897067269     
   3.0815999999999999        38.243400862631610       0.31079692454664098     
   3.0851999999999999        38.798107461850272       0.31104670863790168     
   3.0888000000000000        38.827213807946983       0.31210762616899240     
   3.0924000000000000        38.749815281593172       0.31075742329343387     
   3.0960000000000001        38.795271318351560       0.31212697489765817     
   3.0996000000000001        38.373615581036013       0.31072153525048690     
   3.1031999999999997        38.608737529606842       0.31233652199703432     
   3.1067999999999998        38.785466407992118       0.31152658166457858     
   3.1103999999999998        38.960825851699624       0.31272351356874412     
   3.1139999999999999        38.656665074430414       0.31159843197658782     
   3.1175999999999999        38.960367704530505       0.31333640230715309     
   3.1212000000000000        39.082651418586252       0.31189188614904473     
   3.1248000000000000        39.129313661268313       0.31242144214633538     
   3.1284000000000001        38.734156804423506       0.31078684312830784     
   3.1320000000000001        38.425452545946555       0.31083787927304074     
   3.1355999999999997        38.389731115959272       0.31073040348692427     
   3.1391999999999998        39.019985643459762       0.31193037092058951     
   3.1427999999999998        38.761330628228244       0.31124838956920747     
   3.1463999999999999        39.023239331781923       0.31167327745846013     
   3.1499999999999999        38.926008575521145       0.31191800555788429     
   3.1536000000000000        38.868554396985381       0.31179248227554768     
   3.1572000000000000        39.164151495707912       0.31327746798201866     
   3.1608000000000001        38.698292292505620       0.31215308024990840     
   3.1644000000000001        38.568197495213134       0.31210300963772325     
   3.1679999999999997        38.646877341528658       0.31200399432075526     
   3.1715999999999998        38.668385507259721       0.31280121187779519     
   3.1751999999999998        38.499244691809686       0.31105788804809165     
   3.1787999999999998        39.025891902108832       0.31275894604387816     
   3.1823999999999999        38.416150422308739       0.31103925985697134     
   3.1859999999999999        38.922498639324942       0.31317734836316630     
   3.1896000000000000        39.004537458715909       0.31183851362490389     
   3.1932000000000000        38.741536986287059       0.31256319208482353     
   3.1968000000000001        38.725857178065226       0.31150685799877764     
   3.2004000000000001        38.638460830249969       0.31231227939072420     
   3.2039999999999997        39.161112190864898       0.31246998164893391     
   3.2075999999999998        38.961404471427109       0.31337085443794216     
   3.2111999999999998        38.732459824234041       0.31229908908460696     
   3.2147999999999999        39.014203407550994       0.31371861619742353     
   3.2183999999999999        38.905911511434724       0.31290661719773538     
   3.2220000000000000        39.086117695405477       0.31378064429413083     
   3.2256000000000000        38.948073148222399       0.31196899427323949     
   3.2292000000000001        38.482412036273153       0.31100435513334007     
   3.2328000000000001        38.683111303012886       0.31130333343439753     
   3.2363999999999997        38.553538130609176       0.31080385226983881     
   3.2399999999999998        38.840816377122046       0.31200347636987058     
   3.2435999999999998        38.614618428814559       0.31107383924023702     
   3.2471999999999999        38.825172493656488       0.31173673456267520     
   3.2507999999999999        38.739208714844928       0.31115897298112793     
   3.2544000000000000        38.830236672677984       0.31183948486021812     
   3.2580000000000000        39.230256616333826       0.31179252144112346     
   3.2616000000000001        39.018311676645112       0.31247139161762444     
   3.2652000000000001        38.882484506488488       0.31134616419371447     
   3.2687999999999997        39.222042957076866       0.31276660751619345     
   3.2723999999999998        39.162791244551862       0.31143793947425991     
   3.2759999999999998        39.397818251312849       0.31319555132219229     
   3.2795999999999998        39.285360914209051       0.31186236856428601     
   3.2831999999999999        39.510311010906598       0.31354527690398443     
   3.2867999999999999        39.011957167988278       0.31096945489576039     
   3.2904000000000000        38.958961896304629       0.31202992409275176     
   3.2940000000000000        39.262509957208572       0.31187523219970542     
   3.2976000000000001        39.024337185668763       0.31259032285358068     
   3.3011999999999997        39.137489816232574       0.31270698087920346     
   3.3047999999999997        39.335719052873372       0.31363242074123965     
   3.3083999999999998        38.989499848074274       0.31249344173358112     
   3.3119999999999998        39.128772829857780       0.31296767610517900     
   3.3155999999999999        39.423330435517755       0.31345773456721032     
   3.3191999999999999        39.432961512427191       0.31354016543076657     
   3.3228000000000000        39.204783930112001       0.31387042123612791     
   3.3264000000000000        39.455738379919332       0.31383068416178006     
   3.3300000000000001        39.111468291688311       0.31351688011389400     
   3.3336000000000001        39.210999103206426       0.31275362428499665     
   3.3371999999999997        39.359628899816357       0.31398981191491215     
   3.3407999999999998        39.207361861879626       0.31292644285664117     
   3.3443999999999998        39.194337515876505       0.31431409998640780     
   3.3479999999999999        38.672989854879354       0.31199533714960165     
   3.3515999999999999        39.026229840209389       0.31434117981435389     
   3.3552000000000000        38.694338078841525       0.31281845228485156     
   3.3588000000000000        39.072591087210668       0.31478886740682865     
   3.3624000000000001        39.006480664884485       0.31334499093732326     
   3.3660000000000001        39.549721555087281       0.31545527111741561     
   3.3695999999999997        38.594056549908359       0.31289672837090654     
   3.3731999999999998        39.036045502765880       0.31391875112224848     
   3.3767999999999998        39.011936647768636       0.31320829841195280     
   3.3803999999999998        38.730613803699356       0.31360341500360084     
   3.3839999999999999        38.656622013730299       0.31333214797388470     
   3.3875999999999999        39.148371376741245       0.31403351337041063     
   3.3912000000000000        39.184681873491648       0.31354307642869783     
   3.3948000000000000        38.908334199310026       0.31350430183579170     
   3.3984000000000001        39.100118212833877       0.31412180877470136     
   3.4019999999999997        39.299731619496086       0.31438477131898901     
   3.4055999999999997        39.117306108930180       0.31502759760488319     
   3.4091999999999998        39.505099106195672       0.31553982623284116     
   3.4127999999999998        39.180539101175810       0.31522719375523245     
   3.4163999999999999        39.301818518130531       0.31475850012876438     
   3.4199999999999999        39.345900939544492       0.31582194100532474     
   3.4236000000000000        39.487597206608662       0.31500921065256499     
   3.4272000000000000        39.176060098161472       0.31550893424913390     
   3.4308000000000001        39.233920654118485       0.31445758164100202     
   3.4344000000000001        39.098516930669732       0.31539005739029807     
   3.4379999999999997        38.948671576697663       0.31415132646239519     
   3.4415999999999998        39.498546188201303       0.33155689249088638     
   3.4451999999999998        39.626163642263137       0.32024967685216316     
   3.4487999999999999        39.836180808997376       0.31687696853018588     
   3.4523999999999999        39.630999696875627       0.31562504002313424     
   3.4560000000000000        39.479241125866992       0.31681251363719959     
   3.4596000000000000        39.433165331250144       0.31627951272836574     
   3.4632000000000001        39.821888326232099       0.31756694916735384     
   3.4668000000000001        39.452919439172618       0.31644754202978520     
   3.4703999999999997        39.667324384369273       0.31741817213665530     
   3.4739999999999998        39.482380449492581       0.31616450929838835     
   3.4775999999999998        40.053480001475272       0.31728169757808966     
   3.4811999999999999        39.798572286170277       0.31675281202094269     
   3.4847999999999999        39.829299699251017       0.31656214399090854     
   3.4883999999999999        39.451049785113653       0.31673520683285178     
   3.4920000000000000        39.355240758505403       0.31625019294374118     
   3.4956000000000000        39.094676172374918       0.31644214490569517     
   3.4992000000000001        39.123549690849089       0.31716921004360599     
   3.5027999999999997        39.561002975038740       0.31893243484369277     
   3.5063999999999997        39.265512362064847       0.31761522741781101     
   3.5099999999999998        39.650489308176894       0.31896006261851961     
   3.5135999999999998        39.335688566879064       0.31798996373926286     
   3.5171999999999999        39.525721813641816       0.31968014072663853     
   3.5207999999999999        39.934245899676299       0.31962480306794472     
   3.5244000000000000        39.988462743434177       0.32126280885191683     
   3.5280000000000000        39.099777194870363       0.31761165432220578     
   3.5316000000000001        39.521873502555792       0.32029095043418787     
   3.5352000000000001        39.594794555932452       0.31894066521899461     
   3.5387999999999997        40.126209896436244       0.31978557488005455     
   3.5423999999999998        39.850940080951702       0.31909541873911623     
   3.5459999999999998        39.829504549031512       0.32019370158582716     
   3.5495999999999999        40.040402314296500       0.32131724672384526     
   3.5531999999999999        39.665978443200231       0.32227224768702800     
   3.5568000000000000        39.483250261199700       0.32149799064772544     
   3.5604000000000000        39.345937697069935       0.32185970188995267     
   3.5640000000000001        39.665333740167888       0.32285233895965820     
   3.5676000000000001        39.284600785778082       0.32168876255121687     
   3.5711999999999997        39.523425893116496       0.32129523953523759     
   3.5747999999999998        39.612862084776161       0.32138719500320229     
   3.5783999999999998        40.077001449587499       0.32273398177271284     
   3.5819999999999999        39.617181562709874       0.32037671791052508     
   3.5855999999999999        39.708553886344220       0.32109050912603898     
   3.5891999999999999        39.391702726769871       0.31957201302493793     
   3.5928000000000000        39.840091161158227       0.32056084311805400     
   3.5964000000000000        39.110304120365136       0.31838436976834095     
   3.6000000000000001        39.902872859432804       0.32029566367484913     
   3.6035999999999997        39.535931281724061       0.31782008139532697     
   3.6071999999999997        39.640348843234115       0.32052361578310562     
   3.6107999999999998        39.573493618446925       0.31930291561225266     
   3.6143999999999998        40.226634786719380       0.32084584173399866     
   3.6179999999999999        39.639786123569117       0.31999602613985528     
   3.6215999999999999        39.935371035583266       0.32239667161995916     
   3.6252000000000000        40.010834307339344       0.32201340583870447     
   3.6288000000000000        39.617355032284962       0.32265449178778116     
   3.6324000000000001        39.175538746353070       0.32162816793229421     
   3.6360000000000001        39.501927433273785       0.32198632683518352     
   3.6395999999999997        39.394088161800717       0.32107419550203381     
   3.6431999999999998        39.191533501645203       0.32123100996646897     
   3.6467999999999998        39.226141593651107       0.32136525372452063     
   3.6503999999999999        39.135599373946384       0.32131417762783548     
   3.6539999999999999        39.578252810285228       0.32189925737136460     
   3.6576000000000000        39.581955751616050       0.32090593993817607     
   3.6612000000000000        39.593204687692776       0.32132347601550704     
   3.6648000000000001        39.614475459091942       0.32058057662962952     
   3.6684000000000001        39.335202077989621       0.32097619301731029     
   3.6719999999999997        39.097705103760660       0.31877563540361220     
   3.6755999999999998        39.377728856800559       0.32013163164886665     
   3.6791999999999998        38.698498075868294       0.31795716039224142     
   3.6827999999999999        39.084212660050547       0.31988697356975065     
   3.6863999999999999        38.777174482436543       0.31757789102953926     
   3.6899999999999999        39.346277207784013       0.32011891967363509     
   3.6936000000000000        39.018720768903016       0.31766131326731167     
   3.6972000000000000        39.298493186486695       0.31846721412352808     
   3.7008000000000001        39.158388182182215       0.31644489066213599     
   3.7043999999999997        39.023852047683611       0.31650663606141000     
   3.7079999999999997        39.146804186744106       0.31550969867050177     
   3.7115999999999998        39.003312964809425       0.31644884835704074     
   3.7151999999999998        39.527220550329247       0.31665205168547700     
   3.7187999999999999        39.375963878489365       0.31749790995022054     
   3.7223999999999999        39.780459787230129       0.31902442607744530     
   3.7260000000000000        39.315596615317439       0.31868905114860691     
   3.7296000000000000        38.985671392656023       0.31749566120327027     
   3.7332000000000001        39.170396354990963       0.31903395689578251     
   3.7367999999999997        39.025248399996762       0.31855899338747984     
   3.7403999999999997        39.074921943618563       0.31833643985248028     
   3.7439999999999998        39.391723106942052       0.32024381004181840     
   3.7475999999999998        38.975436946088536       0.32022219856446865     
   3.7511999999999999        38.774531080018420       0.32032481380901973     
   3.7547999999999999        38.819236869502070       0.31898342860303502     
   3.7584000000000000        39.268722329816406       0.31946866703491894     
   3.7620000000000000        39.307807045702170       0.31836481477414513     
   3.7656000000000001        39.141458492518417       0.31875524668838889     
   3.7692000000000001        38.705329237600509       0.31693733042406419     
   3.7727999999999997        39.171708954273527       0.31805991222832303     
   3.7763999999999998        39.169304874287327       0.31758260069385447     
   3.7799999999999998        39.223720288635732       0.31716380806715494     
   3.7835999999999999        38.993339178162074       0.31576957694071389     
   3.7871999999999999        39.605646448006127       0.31644799003533008     
   3.7907999999999999        39.458966608302568       0.31548118152655097     
   3.7944000000000000        39.333634169084334       0.31661688496985624     
   3.7980000000000000        38.785000717217052       0.31474899081158464     
   3.8016000000000001        39.024093041499960       0.31687985333747493     
   3.8051999999999997        39.229348979731704       0.31693736859666805     
   3.8087999999999997        39.128090063479476       0.31733214153017414     
   3.8123999999999998        38.623035660185145       0.31744731799568299     
   3.8159999999999998        39.291843504741671       0.31801937686011061     
   3.8195999999999999        39.097724211956930       0.31769271168073693     
   3.8231999999999999        39.488687329742717       0.31856412771203413     
   3.8268000000000000        39.108708733183327       0.31901098222129509     
   3.8304000000000000        38.561285030860155       0.31650416628643574     
   3.8340000000000001        38.982084294659110       0.31695131976993252     
   3.8375999999999997        38.982318862912400       0.31627564532929936     
   3.8411999999999997        38.920161121617824       0.31731989191394211     
   3.8447999999999998        38.996661554418885       0.31621878639517342     
   3.8483999999999998        38.452707451352879       0.31676990118389009     
   3.8519999999999999        38.808985285030488       0.31549986775668576     
   3.8555999999999999        39.019720328406549       0.31857065561967080     
   3.8592000000000000        39.097926276392130       0.31944969751172647     
   3.8628000000000000        39.387650723602832       0.32161630501815891     
   3.8664000000000001        38.806288577210431       0.31950747479965957     
   3.8700000000000001        39.010190189854860       0.32123642826427623     
   3.8735999999999997        38.492370852409366       0.31888347691795865     
   3.8771999999999998        38.668596172852126       0.32055643018927593     
   3.8807999999999998        38.580026029767232       0.31883063494466857     
   3.8843999999999999        38.464839407960874       0.31906808664997000     
   3.8879999999999999        38.588989692162158       0.31876404608486841     
   3.8915999999999999        38.920777965675683       0.32060908534752985     
   3.8952000000000000        38.558200330845615       0.31967862266581570     
   3.8988000000000000        38.642866251838086       0.31867529579078258     
   3.9024000000000001        38.697501566168562       0.31754121892965143     
   3.9059999999999997        38.726057884829842       0.31889158095825643     
   3.9095999999999997        38.892550738355325       0.31782060705612286     
   3.9131999999999998        38.690478111305545       0.31726167694844659     
   3.9167999999999998        38.737444329604941       0.31845117671416129     
   3.9203999999999999        38.906648270273692       0.31944271471836955     
   3.9239999999999999        39.184546773946323       0.32128348388038236     
   3.9276000000000000        38.735190577051746       0.31896359760840998     
   3.9312000000000000        38.787793475393009       0.31947535416987199     
   3.9348000000000001        38.859322241557237       0.31924669283990409     
   3.9383999999999997        39.050140650516639       0.32296483564837358     
   3.9419999999999997        38.522099437178071       0.32315399657946348     
   3.9455999999999998        38.533153645053638       0.32516603362204644     
   3.9491999999999998        38.329431221122057       0.32558674261666093     
   3.9527999999999999        38.661432269943695       0.32765954755862226     
   3.9563999999999999        39.236036624791751       0.32723884057801977     
   3.9600000000000000        39.009258277462791       0.32840786376713477     
   3.9636000000000000        38.482548063081886       0.32787293861601352     
   3.9672000000000001        38.541366139690034       0.32870879788701224     
   3.9708000000000001        38.978752816734783       0.32964359654811493     
   3.9743999999999997        38.751942053503072       0.32940190625924148     
   3.9779999999999998        38.320516349581503       0.32583607176202867     
   3.9815999999999998        38.561657407421059       0.32493528236218161     
   3.9851999999999999        38.779052653738091       0.32508635407162062     
   3.9887999999999999        39.030081522583913       0.32592974509933254     
   3.9923999999999999        39.139421257511152       0.32556717456024958     
   3.9960000000000000        38.840090122076703       0.32452144000069949     
   3.9996000000000000        39.251154915081962       0.32556218888653160     
   4.0031999999999996        39.177471370753580       0.32555953232698592     
   4.0068000000000001        39.285419496759040       0.32748364811042385     
   4.0103999999999997        39.304146331707699       0.32752034273105701     
   4.0140000000000002        39.173598347883598       0.32762549337303132     
   4.0175999999999998        39.033010874425671       0.32714818441673343     
   4.0212000000000003        39.476780431886844       0.33046973637918126     
   4.0247999999999999        39.486609145707618       0.32983178210150571     
   4.0283999999999995        39.311077418337895       0.32942920997915043     
   4.0320000000000000        38.605207827883085       0.33303323608388041     
   4.0355999999999996        38.746671390846387       0.33140900436220644     
   4.0392000000000001        38.988327087992047       0.33118769651922092     
   4.0427999999999997        39.153896149832050       0.33195144663523352     
   4.0464000000000002        39.151530546384180       0.33105150350430979     
   4.0499999999999998        39.591495726008951       0.33282141037643875     
   4.0536000000000003        39.054006971128942       0.33243461641930927     
   4.0571999999999999        39.372938791422300       0.33444672501398542     
   4.0607999999999995        39.164824124581358       0.33406148944852071     
   4.0644000000000000        39.861913763862667       0.33545101718995834     
   4.0679999999999996        39.324459580435850       0.33547254757378919     
   4.0716000000000001        39.356814137727696       0.33555016135903915     
   4.0751999999999997        40.008135025893772       0.33619085744546517     
   4.0788000000000002        39.471970961515183       0.33510769399665585     
   4.0823999999999998        39.033108536792227       0.33513866263881420     
   4.0860000000000003        39.233951069264833       0.33421178136235996     
   4.0895999999999999        39.470439700488974       0.33547053727251480     
   4.0931999999999995        39.145129074943981       0.34000970119290763     
   4.0968000000000000        39.353606310567109       0.33363056386489159     
   4.1003999999999996        39.556898567356917       0.33110705117968198     
   4.1040000000000001        39.342854499240858       0.33104093655295086     
   4.1075999999999997        39.389940410189155       0.32848407533786284     
   4.1112000000000002        39.274499593317529       0.32821015033870971     
   4.1147999999999998        38.999342725597828       0.32587347931187066     
   4.1184000000000003        39.750652835897903       0.32827772693870522     
   4.1219999999999999        39.342414978347186       0.32638319263181570     
   4.1255999999999995        39.377633836503556       0.32713391245966306     
   4.1292000000000000        39.453651145265638       0.32423470369184865     
   4.1327999999999996        39.545874827166259       0.32524312473703548     
   4.1364000000000001        38.891080619556128       0.32402998046073422     
   4.1399999999999997        39.171322694188170       0.32711002772568082     
   4.1436000000000002        38.980793454575142       0.32762559409648051     
   4.1471999999999998        39.168661212512895       0.32893415871151177     
   4.1508000000000003        39.183215014037593       0.33038884707370808     
   4.1543999999999999        39.326541457808844       0.32970553825139348     
   4.1579999999999995        39.344620200865172       0.33031253150739109     
   4.1616000000000000        39.513618374014925       0.33048868330062031     
   4.1651999999999996        39.280814413749070       0.33066053134837731     
   4.1688000000000001        38.896455980080255       0.33109458885763243     
   4.1723999999999997        38.843037301520283       0.33212809354962330     
   4.1760000000000002        38.595671494388398       0.32968562429999154     
   4.1795999999999998        38.603869207177517       0.32974577412032696     
   4.1832000000000003        38.590056945926918       0.32774811495550282     
   4.1867999999999999        39.063436614811621       0.33725288763148908     
   4.1903999999999995        38.766301090922838       0.32741040484193124     
   4.1940000000000000        38.883777083281586       0.32924790715110386     
   4.1975999999999996        38.710903741577660       0.32803681803074664     
   4.2012000000000000        38.308238418492301       0.32848664665665028     
   4.2047999999999996        38.229064518687352       0.32627308450542242     
   4.2084000000000001        38.778864158194537       0.32694509639653085     
   4.2119999999999997        38.364501792047868       0.32536742579415273     
   4.2156000000000002        38.991397323760609       0.32810675935971240     
   4.2191999999999998        38.341087000030889       0.32540923565846364     
   4.2227999999999994        38.350826717166434       0.32664208485619395     
   4.2263999999999999        38.235819580874889       0.32615388471015883     
   4.2299999999999995        38.292127732554697       0.32499711163919148     
   4.2336000000000000        38.446045771920680       0.32564988628515501     
   4.2371999999999996        38.166771767109672       0.32557792922056589     
   4.2408000000000001        38.348971971763753       0.32582196109092937     
   4.2443999999999997        38.440818159335024       0.32730291082964397     
   4.2480000000000002        38.228548526361422       0.32829451884083866     
   4.2515999999999998        38.428317451811182       0.32795686635209609     
   4.2552000000000003        38.380547912936159       0.32839054939305906     
   4.2587999999999999        37.891228795945885       0.32760808314655504     
   4.2623999999999995        37.819144323249049       0.32835077291328790     
   4.2660000000000000        38.031038001948041       0.32768633001717584     
   4.2695999999999996        37.765665375910977       0.32774736022896844     
   4.2732000000000001        37.589292216348191       0.32661318629127034     
   4.2767999999999997        38.019198706007515       0.32823944606386102     
   4.2804000000000002        37.845391597913213       0.32679582940105933     
   4.2839999999999998        37.982486310672314       0.32667766924106167     
   4.2876000000000003        37.711846005845125       0.32443130253729596     
   4.2911999999999999        37.483825234972059       0.32515327264800542     
   4.2947999999999995        37.804329195712981       0.32413301809423778     
   4.2984000000000000        37.601297060157876       0.32406862631622868     
   4.3019999999999996        37.955392983417845       0.32277370799638871     
   4.3056000000000001        38.039737423050710       0.32196040877294940     
   4.3091999999999997        38.097364066759695       0.32083128544221490     
   4.3128000000000002        38.008306263118222       0.32108911280507191     
   4.3163999999999998        37.641224558163707       0.31921852411344637     
   4.3200000000000003        37.773939190232220       0.31958162894073372     
   4.3235999999999999        37.823845524296772       0.31987595722332463     
   4.3271999999999995        37.304300194586077       0.31807889486705765     
   4.3308000000000000        37.419845839583637       0.31808830144085098     
   4.3343999999999996        37.852649981167623       0.31723825499714087     
   4.3380000000000001        37.739319660860389       0.31808578900019768     
   4.3415999999999997        37.561686032224372       0.31863595921858739     
   4.3452000000000002        37.771657662492920       0.32039319801599248     
   4.3487999999999998        37.909147306833177       0.31948867388098645     
   4.3524000000000003        37.199833132887775       0.32030041883463528     
   4.3559999999999999        37.299105021033775       0.32056600090447213     
   4.3595999999999995        37.427651103076528       0.32196713497053592     
   4.3632000000000000        37.213445672241882       0.32043108129069708     
   4.3667999999999996        37.531585350897025       0.32164622604596427     
   4.3704000000000001        37.158094337319731       0.33272004428480018     
   4.3739999999999997        37.231226116580501       0.32232176661304501     
   4.3776000000000002        37.177608931912467       0.32166824330710869     
   4.3811999999999998        37.338375898844667       0.32144599447355526     
   4.3848000000000003        37.232100255335304       0.32033912081375970     
   4.3883999999999999        37.521089648161194       0.32291624552722659     
   4.3919999999999995        37.722326484586397       0.32239851260357050     
   4.3956000000000000        37.332169772836281       0.32385639343969247     
   4.3991999999999996        37.631715296900154       0.32431437410806624     
   4.4028000000000000        37.551387014230230       0.32493017203773372     
   4.4063999999999997        37.551781312754763       0.32535597158862040     
   4.4100000000000001        37.088648036420132       0.32607835700089488     
   4.4135999999999997        37.301452843241236       0.32660528451800069     
   4.4172000000000002        37.495543441071803       0.32687288710710194     
   4.4207999999999998        37.442308969385103       0.32781729320376618     
   4.4243999999999994        37.454730455123077       0.32768811613472759     
   4.4279999999999999        37.497594666035106       0.33778758182360752     
   4.4315999999999995        37.397215859989558       0.32707027777128916     
   4.4352000000000000        37.859030418488338       0.32726410454245364     
   4.4387999999999996        37.550669499960250       0.32637934932573381     
   4.4424000000000001        37.320450357647225       0.32814270394468020     
   4.4459999999999997        37.264542779722383       0.32750911669575244     
   4.4496000000000002        37.899374687194545       0.32947621221454365     
   4.4531999999999998        37.312295772914446       0.32722270133974712     
   4.4568000000000003        37.708041597344675       0.32982816497852480     
   4.4603999999999999        37.433629092714106       0.32928845227399972     
   4.4639999999999995        37.235975886971517       0.33024545039591130     
   4.4676000000000000        37.711443715985482       0.32842697070796217     
   4.4711999999999996        37.827426393315946       0.33005579810113039     
   4.4748000000000001        37.709896657488663       0.32931521491052673     
   4.4783999999999997        37.696360834439844       0.32944014883777961     
   4.4820000000000002        37.221957983410256       0.32780784485686415     
   4.4855999999999998        37.379280895906781       0.32853073265588217     
   4.4892000000000003        37.275497451289226       0.32775177625733032     
   4.4927999999999999        37.542448383679627       0.32758571459117991     
   4.4963999999999995        38.091032484259379       0.32819356522159115     
   4.5000000000000000        37.554931200490408       0.32657250325424869     
   4.5035999999999996        37.338965406867445       0.32672322266346993     
   4.5072000000000001        37.467330439679344       0.32846253093498040     
   4.5107999999999997        37.749582896315779       0.33461887349354430     
   4.5144000000000002        37.877980696625769       0.32872416820398204     
   4.5179999999999998        37.792677812235922       0.32944173678145755     
   4.5216000000000003        37.641470035263580       0.32950976794877512     
   4.5251999999999999        37.753880489280057       0.32907141005364177     
   4.5287999999999995        36.982068146301998       0.32692409983379106     
   4.5324000000000000        37.752965480573458       0.32979278609479523     
   4.5359999999999996        37.690393134633155       0.32907197580507619     
   4.5396000000000001        38.011238540684751       0.33127754042617680     
   4.5431999999999997        37.615829947633976       0.32979887560629934     
   4.5468000000000002        37.732762398229994       0.32805031454271866     
   4.5503999999999998        37.769296980170935       0.32611786369243084     
   4.5540000000000003        37.835670899675300       0.32621484972762049     
   4.5575999999999999        37.938559264865319       0.32551140434618681     
   4.5611999999999995        37.754684929159765       0.32594758425548043     
   4.5648000000000000        37.588231399584707       0.32439586525528880     
   4.5683999999999996        37.611069599677407       0.32351893590751141     
   4.5720000000000001        37.503500831753421       0.32188366304033827     
   4.5755999999999997        37.676663134901446       0.32291974924610689     
   4.5792000000000002        37.623478908057102       0.32242274740298671     
   4.5827999999999998        37.269446474123917       0.32168260783938879     
   4.5864000000000003        37.618463953984424       0.32209028277580876     
   4.5899999999999999        37.638310161607372       0.32118733640381919     
   4.5935999999999995        37.591366962899293       0.32241041287648786     
   4.5972000000000000        37.836368502606923       0.32282601241242426     
   4.6007999999999996        37.384772285664440       0.32287254153022354     
   4.6044000000000000        37.758505447698433       0.32309587114143257     
   4.6079999999999997        38.225574269141219       0.32494961809315537     
   4.6116000000000001        37.830865264569283       0.32421665062482891     
   4.6151999999999997        38.072032359325974       0.32620559490404988     
   4.6188000000000002        37.791879681024447       0.32465833533734401     
   4.6223999999999998        37.589352171662632       0.32464030629384599     
   4.6259999999999994        37.736586497819673       0.32281108738475289     
   4.6295999999999999        37.490242936900792       0.32532379348911350     
   4.6331999999999995        37.857110476664339       0.32520146559798513     
   4.6368000000000000        37.842519538834601       0.32532953026985262     
   4.6403999999999996        37.491543433657775       0.32384048862552284     
   4.6440000000000001        37.550936560258542       0.32390228041682079     
   4.6475999999999997        37.479648968925851       0.32251101377872954     
   4.6512000000000002        37.544724908293084       0.32264319831812854     
   4.6547999999999998        37.515555426451236       0.32152975838076270     
   4.6583999999999994        37.801457691976935       0.32266460618249693     
   4.6619999999999999        37.578916171506634       0.32210792344134132     
   4.6655999999999995        37.352821823586510       0.32141529300677579     
   4.6692000000000000        37.411202444568474       0.31968433304263960     
   4.6727999999999996        37.371552849405781       0.31959314155290641     
   4.6764000000000001        37.527445836457304       0.32013992859350554     
   4.6799999999999997        37.520773882402665       0.31988466274283767     
   4.6836000000000002        37.820957076570387       0.32037088101392353     
   4.6871999999999998        37.409316377231669       0.31900221984714777     
   4.6908000000000003        37.491331294847065       0.31935303380601249     
   4.6943999999999999        37.608543780147038       0.31859756750081913     
   4.6979999999999995        37.685515143418442       0.31925188693881029     
   4.7016000000000000        37.551465902952742       0.31869648579856097     
   4.7051999999999996        37.456612594217674       0.31945344171614909     
   4.7088000000000001        37.360316009485913       0.31840747849416379     
   4.7123999999999997        37.907843846145660       0.32072077512307101     
   4.7160000000000002        37.956043419774552       0.31967996467509463     
   4.7195999999999998        37.421879871208382       0.31898043884290805     
   4.7232000000000003        37.698192883044293       0.31827001311887237     
   4.7267999999999999        37.886505484096737       0.31926210428894575     
   4.7303999999999995        37.518618756171094       0.31818375354573808     
   4.7340000000000000        37.831432350718202       0.32032658456727064     
   4.7375999999999996        38.040101276407285       0.31971101802617335     
   4.7412000000000001        37.839429986866676       0.31752819031073171     
   4.7447999999999997        37.277026941023315       0.31683226176620705     
   4.7484000000000002        37.731244194576064       0.31776331188879481     
   4.7519999999999998        38.084019449595232       0.31852803982423722     
   4.7556000000000003        37.851147335001762       0.31755455677135480     
   4.7591999999999999        38.111324436768932       0.31859429728662142     
   4.7627999999999995        38.231105159664409       0.31874516572092748     
   4.7664000000000000        37.873281049925495       0.31709794636215327     
   4.7699999999999996        38.014496431211903       0.31620841260867222     
   4.7736000000000001        38.317450846494026       0.31756172500520458     
   4.7771999999999997        38.248400564418823       0.31782337023850221     
   4.7808000000000002        37.748089756441779       0.31833669725393393     
   4.7843999999999998        37.552070315070544       0.31776365904998760     
   4.7880000000000003        37.826306682846983       0.31997806915177518     
   4.7915999999999999        37.711617060049356       0.31889359779984999     
   4.7951999999999995        37.953464107876108       0.32020624505373235     
   4.7988000000000000        37.996428690976117       0.31916631376772708     
   4.8023999999999996        38.169337385019702       0.31989945392257535     
   4.8060000000000000        37.979696799502520       0.31916569261208128     
   4.8095999999999997        38.077782252780999       0.32149632574113468     
   4.8132000000000001        37.787288878908491       0.31976792916509156     
   4.8167999999999997        37.934430721437373       0.32012002898340736     
   4.8204000000000002        38.018699398873899       0.31952073401062120     
   4.8239999999999998        38.228302858998148       0.32077318750770756     
   4.8275999999999994        38.124355741233188       0.31986056918856937     
   4.8311999999999999        37.313200070835066       0.31954797554316139     
   4.8347999999999995        37.735461619047250       0.31993453662564941     
   4.8384000000000000        37.787012771634778       0.32024851335416937     
   4.8419999999999996        37.888812900828235       0.32143279004343550     
   4.8456000000000001        38.015329185917949       0.32247021439462942     
   4.8491999999999997        37.987511232676596       0.32306482667394049     
   4.8528000000000002        38.035800574727830       0.32248000405993005     
   4.8563999999999998        37.998620308425778       0.32350920674611983     
   4.8599999999999994        37.622924510995801       0.32233041915637439     
   4.8635999999999999        38.031296851265509       0.32369663945312210     
   4.8671999999999995        38.086859265933022       0.32091734359978669     
   4.8708000000000000        37.856745068260544       0.32127941788905728     
   4.8743999999999996        37.448854116158479       0.31959992655673047     
   4.8780000000000001        37.659344905336098       0.32112974212822609     
   4.8815999999999997        37.434384089082023       0.31951233340318014     
   4.8852000000000002        37.747572567576938       0.32032928648457781     
   4.8887999999999998        37.497825750287035       0.31840591689204356     
   4.8924000000000003        37.813454992048662       0.32120098752394971     
   4.8959999999999999        37.397973829543737       0.32038829895808246     
   4.8995999999999995        37.833559533680869       0.32182639068583579     
   4.9032000000000000        37.570640673859039       0.32099988492694820     
   4.9067999999999996        37.809589745532797       0.32207938406236075     
   4.9104000000000001        37.569268534221251       0.32063573214875202     
   4.9139999999999997        37.568603231487550       0.32117175466950543     
   4.9176000000000002        37.902810437191832       0.32163913063408983     
   4.9211999999999998        37.851175032321471       0.32307616925342592     
   4.9248000000000003        37.649161787015970       0.32404200990795995     
   4.9283999999999999        37.597611202822769       0.32478530596472732     
   4.9319999999999995        37.479677616099664       0.32466707392595734     
   4.9356000000000000        37.622499617709252       0.32369162044932681     
   4.9391999999999996        37.730555092364646       0.32451207361268702     
   4.9428000000000001        37.142767081008330       0.32281938682473738     
   4.9463999999999997        37.333145741240379       0.32450773275950651     
   4.9500000000000002        38.009106429055812       0.32639447897936003     
   4.9535999999999998        37.978577361767002       0.32650285789146460     
   4.9572000000000003        37.825244209530275       0.32538305169639731     
   4.9607999999999999        38.002800614295928       0.32615110671438186     
   4.9643999999999995        37.793601320940276       0.32355720569836743     
   4.9680000000000000        37.733104336933245       0.32354647137261694     
   4.9715999999999996        37.811015990341467       0.32231468583138151     
   4.9752000000000001        37.853659108751977       0.32422824573271403     
   4.9787999999999997        37.725056659552408       0.32397217842144860     
   4.9824000000000002        37.710099281339446       0.32552689279272312     
   4.9859999999999998        37.955095807241896       0.32505083114999345     
   4.9896000000000003        38.415473370742326       0.32636611669194276     
   4.9931999999999999        37.826536109211695       0.32519644042460832     
   4.9967999999999995        38.000148634735893       0.32600094536610330     
   5.0004000000000000        37.934297016716606       0.32435521626436631     
   5.0039999999999996        37.921121807270403       0.32460278599110598     
   5.0076000000000001        37.861024361280677       0.32525988909762521     
   5.0111999999999997        37.917272781140639       0.32607566684085132     
   5.0148000000000001        38.244170492358755       0.32719452162367374     
   5.0183999999999997        38.735373292603825       0.32751969547212029     
   5.0220000000000002        38.980412203434547       0.32900509972424519     
   5.0255999999999998        38.490984665402124       0.32936587251981142     
   5.0291999999999994        38.990298533411917       0.33120591644387992     
   5.0327999999999999        38.298236571428653       0.32890104907692796     
   5.0363999999999995        38.757457920017536       0.32967679231618552     
   5.0400000000000000        38.958856209932257       0.32936338138165877     
   5.0435999999999996        39.746733189771980       0.33241028871420153     
   5.0472000000000001        39.569698761499701       0.33171905650575378     
   5.0507999999999997        39.574538398905084       0.33172343891789485     
   5.0544000000000002        39.508368151481939       0.33047653291218443     
   5.0579999999999998        40.061695416898708       0.33205543274813426     
   5.0615999999999994        39.884832756483767       0.33035375658050570     
   5.0651999999999999        40.190477203455728       0.33217029553073657     
   5.0687999999999995        40.271196648802061       0.33040178148590149     
   5.0724000000000000        40.604066830407710       0.33247102349902036     
   5.0759999999999996        41.074172018817741       0.33375722941281100     
   5.0796000000000001        41.079844807401841       0.33464558244293630     
   5.0831999999999997        41.766318460446300       0.33378652629017092     
   5.0868000000000002        42.162886017361167       0.33379989355007278     
   5.0903999999999998        42.388965544043607       0.33505807346111416     
   5.0939999999999994        42.718442675454668       0.33597587828528375     
   5.0975999999999999        43.184102745491600       0.33593872121129653     
   5.1011999999999995        43.268298671732651       0.33526052248210025     
   5.1048000000000000        43.866124259305778       0.33578308206201374     
   5.1083999999999996        44.375585760061391       0.33799568805709174     
   5.1120000000000001        45.256914636060181       0.33743819792905067     
   5.1155999999999997        45.462774187318978       0.33560882057432850     
   5.1192000000000002        45.662558352418436       0.33660896211979241     
   5.1227999999999998        46.253407884159031       0.33714915074484092     
   5.1264000000000003        46.735538034566247       0.33841153137492225     
   5.1299999999999999        47.190538869940497       0.33691079982862560     
   5.1335999999999995        48.055071051394080       0.33869493267575973     
   5.1372000000000000        48.599358745224443       0.33829821039970298     
   5.1407999999999996        49.499400875127904       0.34156358155403477     
   5.1444000000000001        50.192242846342630       0.33890727608075183     
   5.1479999999999997        50.896188920804377       0.33915430187800816     
   5.1516000000000002        51.641260031794268       0.33874303908080083     
   5.1551999999999998        52.233683432895468       0.33975065807744192     
   5.1588000000000003        53.409191884614437       0.33912476250615936     
   5.1623999999999999        53.924407919144443       0.34061847598248479     
   5.1659999999999995        54.577913211422150       0.34226191512105125     
   5.1696000000000000        55.407921082050684       0.34559664847429516     
   5.1731999999999996        56.501731436928523       0.34630575788946699     
   5.1768000000000001        57.774973930733886       0.34759742444668773     
   5.1803999999999997        58.010974284612139       0.37754772246217227     
   5.1840000000000002        59.589573892322548       0.39572453404303332     
   5.1875999999999998        60.482870072349840       0.40077327129450713     
   5.1912000000000003        61.528315900247065       0.40024275129824760     
   5.1947999999999999        62.710183735283906       0.40600450670784838     
   5.1983999999999995        64.241322561048804       0.40998354260252212     
   5.2020000000000000        64.521866928088741       0.41243529374923560     
   5.2055999999999996        66.412013466857076       0.42350094690420809     
   5.2092000000000001        68.044866552745304       0.42842498954315017     
   5.2127999999999997        69.467941569791861       0.41747901140815541     
   5.2164000000000001        70.674772765964349       0.42026005879724510     
   5.2199999999999998        71.570740427823637       0.41971251802020576     
   5.2236000000000002        72.780007311758723       0.42357546866522888     
   5.2271999999999998        73.668485471072358       0.42572051039674108     
   5.2307999999999995        75.815142573424907       0.44562483781063478     
   5.2343999999999999        77.851736054393200       0.43160250936553102     
   5.2379999999999995        78.822761050970797       0.43350378872098716     
   5.2416000000000000        80.151948335973699       0.43334590653414817     
   5.2451999999999996        82.420503304789008       0.43735133352162586     
   5.2488000000000001        84.239008811363277       0.43967401631530040     
   5.2523999999999997        86.015189819115449       0.44128236633556239     
   5.2560000000000002        87.318763543609009       0.44198390624176997     
   5.2595999999999998        89.683974730458971       0.44595148689238989     
   5.2631999999999994        91.503883773763306       0.44688479984958962     
   5.2667999999999999        93.674291005131124       0.44805052301698545     
   5.2703999999999995        95.158718482845998       0.44953137114043290     
   5.2740000000000000        97.216914962082356       0.48218563852541446     
   5.2775999999999996        100.78571065900307       0.45875022053899100     
   5.2812000000000001        102.24509109299021       0.46034712706069231     
   5.2847999999999997        104.56027562217204       0.46587850337112963     
   5.2884000000000002        106.26551381554476       0.48983999902929176     
   5.2919999999999998        109.16589150883001       0.47549271142191218     
   5.2955999999999994        111.56505775562194       0.47375835946049272     
   5.2991999999999999        113.96477816049983       0.49541248069287624     
   5.3027999999999995        115.61334504067615       0.47989873226738933     
   5.3064000000000000        117.95824967435141       0.50648448780476940     
   5.3099999999999996        121.10166192995113       0.48754949863608310     
   5.3136000000000001        123.38884173728158       0.49143582340960967     
   5.3171999999999997        126.93300868893832       0.54474024371059848     
   5.3208000000000002        129.85900474467030       0.49876515687666451     
   5.3243999999999998        132.08838382459729       0.49970797799194400     
   5.3280000000000003        134.40286017820426       0.50320450976737185     
   5.3315999999999999        136.60432830580260       0.50463063904559013     
   5.3351999999999995        138.76412340385698       0.53596035276468612     
   5.3388000000000000        142.26185596013119       0.51197884218233491     
   5.3423999999999996        145.57962706683989       0.56604858549513837     
   5.3460000000000001        147.68158348437640       0.55455518381986912     
   5.3495999999999997        152.11752610755804       0.52492350941204480     
   5.3532000000000002        154.37013977993578       0.52798577366895005     
   5.3567999999999998        157.44299039476988       0.52999189860644658     
   5.3604000000000003        160.11335611162011       0.53248615243514907     
   5.3639999999999999        162.63531056316353       0.53387019253116585     
   5.3675999999999995        166.16115999734114       0.53831771881707347     
   5.3712000000000000        168.98786598396322       0.49658258704526559     
   5.3747999999999996        170.85743427972409       0.46830218117439942     
   5.3784000000000001        173.32455629532899       0.47081879762766171     
   5.3819999999999997        176.83081564639846       0.47593912042827807     
   5.3856000000000002        179.76738468685491       0.49480747343726567     
   5.3891999999999998        182.57694737438817       0.48183109705754051     
   5.3928000000000003        185.90518092672360       0.48481433149326492     
   5.3963999999999999        188.84050756823888       0.48914659798748278     
   5.3999999999999995        190.95044286265082       0.49028502121108158     
   5.4036000000000000        193.72073503453845       0.49398509207847408     
   5.4071999999999996        196.05898834338649       0.49531450826960510     
   5.4108000000000001        198.18850116069265       0.49787228396843919     
   5.4143999999999997        200.31408508854014       0.50088422310610847     
   5.4180000000000001        201.76925417668585       0.50354382191248281     
   5.4215999999999998        204.18883660337815       0.50580575371647463     
   5.4252000000000002        206.49438130398173       0.50480690534326833     
   5.4287999999999998        207.13281909920312       0.52013340362213223     
   5.4323999999999995        208.14109544391377       0.58443121856854952     
   5.4359999999999999        209.41897869385286       0.58598839750193998     
   5.4395999999999995        211.61294407284012       0.58952984977776457     
   5.4432000000000000        212.63732128977148       0.59003586610352066     
   5.4467999999999996        213.19251289201608       0.59209980494053749     
   5.4504000000000001        213.53394022351921       0.59933099537103807     
   5.4539999999999997        213.48803801296219       0.65122998150102918     
   5.4576000000000002        214.51170696603049       0.60992597708772378     
   5.4611999999999998        213.59277916104665       0.58996061279166634     
   5.4647999999999994        212.38823641714342       0.59037848819121075     
   5.4683999999999999        212.92968294788946       0.58831165636548421     
   5.4719999999999995        211.83746531564418       0.58798455572378294     
   5.4756000000000000        209.99138616084906       0.62199895477019618     
   5.4791999999999996        208.65589818021024       0.64806521237092285     
   5.4828000000000001        206.37557352536348       0.58243777879773928     
   5.4863999999999997        205.00670220014936       0.57968912273212270     
   5.4900000000000002        203.48284033489708       0.71522394811539114     
   5.4935999999999998        200.16053202240292       0.67811116216110090     
   5.4971999999999994        197.78987279985273       0.62046413157433189     
   5.5007999999999999        195.41818745802243       0.65433201791523155     
   5.5043999999999995        193.84894429348842       0.56259335894027473     
   5.5080000000000000        190.49214590689635       0.66395809196455513     
   5.5115999999999996        187.97807146018383       0.61468931328164333     
   5.5152000000000001        186.55527061461478       0.60850359583812508     
   5.5187999999999997        183.48976703109275       0.58253443066629840     
   5.5224000000000002        181.02345699929026       0.60795353878627001     
   5.5259999999999998        177.32768675163106       0.54092245342164857     
   5.5296000000000003        173.15015567412777       0.57381023962523880     
   5.5331999999999999        170.62508188350100       0.56340592249802579     
   5.5367999999999995        167.95832021964031       0.52932973715078424     
   5.5404000000000000        165.06578743163968       0.55852702946305166     
   5.5439999999999996        161.38825853967660       0.57210182086443173     
   5.5476000000000001        158.08577808783048       0.52605395896096185     
   5.5511999999999997        155.43260153969101       0.54758808039937046     
   5.5548000000000002        152.66642531848174       0.54297534640117695     
   5.5583999999999998        149.95672313962197       0.52139780552024129     
   5.5620000000000003        146.94991383680494       0.51025532503971571     
   5.5655999999999999        143.91664415081041       0.53509910874485367     
   5.5691999999999995        140.69263403181606       0.54556898246950458     
   5.5728000000000000        137.73183930620263       0.51430764941257023     
   5.5763999999999996        134.51420930337059       0.50641020615472443     
   5.5800000000000001        132.13762489614368       0.55389353009669917     
   5.5835999999999997        129.00385570458633       0.48014577504265271     
   5.5872000000000002        126.78834414467761       0.47819772978771741     
   5.5907999999999998        124.43990324335189       0.51109477124156966     
   5.5944000000000003        121.77233463049805       0.49268392714906545     
   5.5979999999999999        118.88109937538923       0.50117167920073724     
   5.6015999999999995        116.89408645773531       0.46545149090725751     
   5.6052000000000000        114.60139623625196       0.48352576863802543     
   5.6087999999999996        111.79597125326669       0.46106736701785533     
   5.6124000000000001        108.84334410567607       0.44986062226511275     
   5.6159999999999997        107.42352222943174       0.44771255918170316     
   5.6196000000000002        105.08493394883547       0.43929517316286676     
   5.6231999999999998        102.71546987216574       0.38143716231865510     
   5.6268000000000002        100.20966227821899       0.38282452285610086     
   5.6303999999999998        98.132332865934401       0.41386660184724960     
   5.6339999999999995        96.126772847122254       0.43103614417231129     
   5.6375999999999999        94.327242404212114       0.43013302738590775     
   5.6411999999999995        92.111588939850392       0.42774468840749080     
   5.6448000000000000        89.880952112008146       0.42692690496529523     
   5.6483999999999996        88.458046355704099       0.42547511397943139     
   5.6520000000000001        86.156765586354339       0.44575879093842308     
   5.6555999999999997        84.708268344779469       0.42070720885534135     
   5.6592000000000002        82.943341092668391       0.41858356323554868     
   5.6627999999999998        81.083603040907235       0.41658960206498546     
   5.6663999999999994        79.971459802638691       0.42454747264479326     
   5.6699999999999999        77.637658784137983       0.41214728903838044     
   5.6735999999999995        75.862385763312147       0.40831302335422542     
   5.6772000000000000        74.048133362358527       0.40579461327091243     
   5.6807999999999996        72.437215636113251       0.40308918589133796     
   5.6844000000000001        70.703497999886935       0.40191752485391430     
   5.6879999999999997        69.578943424721899       0.39965380145679857     
   5.6916000000000002        68.126586649330108       0.39854775573443335     
   5.6951999999999998        66.669012651960173       0.39584639268977173     
   5.6987999999999994        65.555841416301945       0.39370853725867605     
   5.7023999999999999        63.806895913221510       0.41021746697306677     
   5.7059999999999995        62.514223644620287       0.38886189186550657     
   5.7096000000000000        61.247902602501036       0.38820804613210169     
   5.7131999999999996        60.130138696502243       0.38557537500769229     
   5.7168000000000001        59.235685796050049       0.38445773434403302     
   5.7203999999999997        58.147326323465158       0.38278508359159957     
   5.7240000000000002        56.640847589989058       0.37860894677734785     
   5.7275999999999998        55.644126669320741       0.37779143990248742     
   5.7311999999999994        54.500040676342103       0.37567950899638575     
   5.7347999999999999        53.734646713752525       0.37493861270432299     
   5.7383999999999995        52.605953818764050       0.37406139383169035     
   5.7420000000000000        51.570833255859924       0.37251995880667693     
   5.7455999999999996        50.499670532270088       0.37113925870921533     
   5.7492000000000001        49.546087541671696       0.36953910389164452     
   5.7527999999999997        48.483695166689436       0.36865529200095465     
   5.7564000000000002        47.646111170325824       0.36754904719725151     
   5.7599999999999998        47.131258703457156       0.36838892757059322     
   5.7636000000000003        46.824901196350773       0.36774213889425611     
   5.7671999999999999        45.439401496722184       0.36601142396594566     
   5.7707999999999995        44.479986660743201       0.36435828178594193     
   5.7744000000000000        43.839720082074706       0.36552214394925747     
   5.7779999999999996        43.338360364580339       0.36506226406753145     
   5.7816000000000001        42.513312421275998       0.36322424254572994     
   5.7851999999999997        41.713973730840522       0.36260935287968382     
   5.7888000000000002        41.521440988541045       0.36342196301457119     
   5.7923999999999998        40.561286893904686       0.36226694012780947     
   5.7960000000000003        40.324243715569153       0.36173886973962904     
   5.7995999999999999        39.339136702963110       0.35963880117301772     
   5.8031999999999995        39.347098740167795       0.35853666888759866     
   5.8068000000000000        38.901670777132516       0.35660723802040373     
   5.8103999999999996        38.726747181663406       0.35468823636003821     
   5.8140000000000001        37.973124162096212       0.35131794739597189     
   5.8175999999999997        37.231201479084440       0.34756392885661802     
   5.8212000000000002        37.131657858478398       0.32263537107128865     
   5.8247999999999998        36.590047390704342       0.30609405158617914     
   5.8284000000000002        36.222646558418155       0.30507631076098712     
   5.8319999999999999        35.727691149284041       0.30346858675603205     
   5.8355999999999995        35.497202828460779       0.30290492788429163     
   5.8391999999999999        35.572744571773697       0.30313306684913383     
   5.8427999999999995        35.332233445174055       0.30360740713693135     
   5.8464000000000000        34.875413177012575       0.30268999235047356     
   5.8499999999999996        34.593201534597398       0.30363280780915852     
   5.8536000000000001        34.556483631208600       0.30366132428852133     
   5.8571999999999997        34.341959881852624       0.30389814006800664     
   5.8608000000000002        34.311729993460091       0.30346693782203887     
   5.8643999999999998        34.027930123859690       0.30435424172105924     
   5.8679999999999994        33.249412753244847       0.30276805398210016     
   5.8715999999999999        32.997919199801707       0.30324066707048158     
   5.8751999999999995        32.749501686701613       0.30243391189322139     
   5.8788000000000000        32.648526773886594       0.30227780063364440     
   5.8823999999999996        32.770580201593944       0.30183431329433880     
   5.8860000000000001        32.223705258133826       0.30128633922803616     
   5.8895999999999997        32.810342270482671       0.30142921421986207     
   5.8932000000000002        32.439820069298086       0.30104240919592690     
   5.8967999999999998        31.805453780077016       0.29923800927342797     
   5.9003999999999994        31.563009985498205       0.29942931387623783     
   5.9039999999999999        31.691422549663244       0.30033659212573438     
   5.9075999999999995        31.851362030353521       0.30083696119431486     
   5.9112000000000000        31.891733962155399       0.30065271189699883     
   5.9147999999999996        31.622004298945150       0.30037317168034239     
   5.9184000000000001        31.479954809340541       0.30077796029153087     
   5.9219999999999997        31.530909798241559       0.30093494655444564     
   5.9256000000000002        31.298948368771335       0.30078654036729813     
   5.9291999999999998        31.037052103251071       0.30010367752577255     
   5.9327999999999994        31.099965185150232       0.30152079521273445     
   5.9363999999999999        30.708318966381519       0.30076857232309023     
   5.9399999999999995        30.618101473128590       0.30145610841799181     
   5.9436000000000000        30.170848626373768       0.29901612302315339     
   5.9471999999999996        30.549163107391891       0.30013301531227865     
   5.9508000000000001        30.618235529846189       0.29927500401770962     
   5.9543999999999997        30.579159242656885       0.30215660120448518     
   5.9580000000000002        30.332489492945911       0.30228627028725852     
   5.9615999999999998        30.873152354210383       0.30424387023183247     
   5.9652000000000003        30.661163789517644       0.30356661405751745     
   5.9687999999999999        30.376427953490499       0.30866241278130213     
   5.9723999999999995        30.250160780961970       0.34018059264737954     
   5.9760000000000000        30.350020512635112       0.34196467363996086     
   5.9795999999999996        30.479340091827602       0.34355114705237672     
   5.9832000000000001        30.312876147268000       0.34490671002677975     
   5.9867999999999997        29.994721320641403       0.34677811202015452     
   5.9904000000000002        29.808791814337461       0.34723006857900013     
   5.9939999999999998        30.355206062497523       0.34877896879079773     
   5.9976000000000003        30.383186318709200       0.34880084442103182     
   6.0011999999999999        30.309603861248512       0.34985905526859645     
   6.0047999999999995        29.781439616450463       0.34887465945997659     
   6.0084000000000000        29.498762902356980       0.34989616817006164     
   6.0119999999999996        29.864464470175214       0.34987195594512399     
   6.0156000000000001        30.332029351439552       0.35324585781061085     
   6.0191999999999997        30.802058907565630       0.35373793285243860     
   6.0228000000000002        30.208029784439105       0.35308071411998915     
   6.0263999999999998        29.976659002311834       0.35238727471568271     
   6.0300000000000002        29.625875202739223       0.35177790034009360     
   6.0335999999999999        29.891355093158445       0.35155325138856697     
   6.0371999999999995        29.442253303110355       0.35251227037778177     
   6.0407999999999999        29.626431295248338       0.35253886761725289     
   6.0443999999999996        29.855712472259313       0.35370177008906573     
   6.0480000000000000        29.736776104003638       0.35345905266003513     
   6.0515999999999996        29.545425689186253       0.35482066245883265     
   6.0552000000000001        30.140217068917813       0.35544589949447880     
   6.0587999999999997        29.542498085240815       0.35522793478514014     
   6.0624000000000002        29.297289313341068       0.35626717385415951     
   6.0659999999999998        29.761385915265890       0.35625509267733901     
   6.0695999999999994        29.727726348215462       0.35755945589400445     
   6.0731999999999999        29.527916811084985       0.35611833386588587     
   6.0767999999999995        29.273931685647469       0.35643948897197664     
   6.0804000000000000        29.447741406530326       0.35658939710134063     
   6.0839999999999996        29.881609266262167       0.35845921382628215     
   6.0876000000000001        29.307478782669513       0.35655083923179282     
   6.0911999999999997        29.623130756087939       0.35777376234428754     
   6.0948000000000002        29.435333690755073       0.35670448924365566     
   6.0983999999999998        29.327116568156356       0.35714488645297149     
   6.1019999999999994        29.430802937698971       0.35541284596390271     
   6.1055999999999999        29.498827414327579       0.35619323303532657     
   6.1091999999999995        29.327570394944651       0.35464428692725475     
   6.1128000000000000        29.310142250620878       0.35580065687203222     
   6.1163999999999996        29.460677270456387       0.35555049500947317     
   6.1200000000000001        29.581082686715632       0.35826549457219675     
   6.1235999999999997        29.549803074823672       0.35792403800721018     
   6.1272000000000002        28.696927410545243       0.35640605324501612     
   6.1307999999999998        29.097621594606899       0.35547312064256092     
   6.1343999999999994        29.122425050943114       0.36354354072244655     
   6.1379999999999999        29.035088472876772       0.35643324453524572     
   6.1415999999999995        28.823943691157922       0.35645864203182248     
   6.1452000000000000        28.777554858764333       0.35504149557679726     
   6.1487999999999996        29.041640759523531       0.35426727460480412     
   6.1524000000000001        29.025146500220970       0.35337906857782692     
   6.1559999999999997        28.947501674003981       0.35184253392453413     
   6.1596000000000002        29.147209393546412       0.34947952980778968     
   6.1631999999999998        28.807968240405678       0.31235732202989541     
   6.1667999999999994        28.803184027430909       0.31384260690099408     
   6.1703999999999999        28.690694357539869       0.31367728022413943     
   6.1739999999999995        28.678714304650249       0.31390810796983931     
   6.1776000000000000        27.865859747750441       0.31002520575421322     
   6.1811999999999996        27.992432935469999       0.31034647125495135     
   6.1848000000000001        28.072413384348927       0.31091753578278403     
   6.1883999999999997        28.663264549875997       0.31298743038501164     
   6.1920000000000002        28.858976588104667       0.31351674426378956     
   6.1955999999999998        28.397246430212064       0.31390334983358448     
   6.1992000000000003        28.289639493470830       0.31292347158600359     
   6.2027999999999999        28.321006514937615       0.31476312673245888     
   6.2063999999999995        28.392789596403787       0.31484402968784531     
   6.2100000000000000        28.177700987330283       0.31445547694643289     
   6.2135999999999996        28.283621482267151       0.31512896751658598     
   6.2172000000000001        28.294570232646038       0.31577551291027295     
   6.2207999999999997        28.152013481494585       0.31672858244454399     
   6.2244000000000002        28.385937399573628       0.31780295718752594     
   6.2279999999999998        28.090556941457692       0.31795256297524510     
   6.2316000000000003        28.159840938059347       0.31800558815760382     
   6.2351999999999999        27.774211338043401       0.31840834352223063     
   6.2387999999999995        28.128948381718637       0.31913309256778999     
   6.2423999999999999        28.211780426347438       0.31947812337206083     
   6.2459999999999996        27.983757958030480       0.31854134662476963     
   6.2496000000000000        28.563616973622985       0.32188800526962169     
   6.2531999999999996        28.358873583787933       0.32088699609517340     
   6.2568000000000001        27.958236406220173       0.32151636662336130     
   6.2603999999999997        28.294006535202378       0.32157762125868367     
   6.2640000000000002        28.173621018697396       0.32186800245423280     
   6.2675999999999998        28.116139687341047       0.32017072594725926     
   6.2711999999999994        28.237305535456336       0.32076295119933351     
   6.2747999999999999        27.861451992771713       0.31927058021109694     
   6.2783999999999995        28.221694734185604       0.32398707938038401     
   6.2820000000000000        27.936317345632034       0.31986785497988163     
   6.2855999999999996        27.875093991473115       0.32040997739452481     
   6.2892000000000001        27.681331599034188       0.31966272568039700     
   6.2927999999999997        27.456596888158984       0.31999199120446459     
   6.2964000000000002        27.514575015109216       0.31992860937281248     
   6.2999999999999998        27.707517532800281       0.31958460869299649     
   6.3035999999999994        27.579194203634714       0.32023883040132201     
   6.3071999999999999        27.534225100931607       0.32073401090583054     
   6.3107999999999995        27.731212267646370       0.32098092868458217     
   6.3144000000000000        27.924213455821011       0.32287379128766897     
   6.3179999999999996        28.116633911879454       0.32349340878869176     
   6.3216000000000001        28.316919417821495       0.32230111834244779     
   6.3251999999999997        28.112008708001213       0.32333040275502833     
   6.3288000000000002        27.692619454809140       0.32160905947727580     
   6.3323999999999998        27.724580269401677       0.32886759332956617     
   6.3359999999999994        27.795523432618829       0.32210761066203331     
   6.3395999999999999        27.599185374183385       0.32345486828190245     
   6.3431999999999995        27.381410862820807       0.32199684193328826     
   6.3468000000000000        27.632125283045873       0.32324311567272374     
   6.3503999999999996        27.608259436866462       0.32293059815341912     
   6.3540000000000001        27.836556220509380       0.32362209959987881     
   6.3575999999999997        27.832562240934983       0.32396815718476835     
   6.3612000000000002        27.757241221271116       0.32446754259556571     
   6.3647999999999998        27.925137400313808       0.32377143549498116     
   6.3683999999999994        27.488586044616909       0.32337753348787751     
   6.3719999999999999        27.159083180554205       0.32192052387818504     
   6.3755999999999995        27.422306190167070       0.32335517161101851     
   6.3792000000000000        27.263557043063145       0.32308659997983302     
   6.3827999999999996        27.364710668249813       0.32281203294531868     
   6.3864000000000001        27.177823163561463       0.32341078136765311     
   6.3899999999999997        27.336691657122088       0.32439122982861213     
   6.3936000000000002        27.165710032838795       0.32406865752748198     
   6.3971999999999998        27.570159390053817       0.32456673009756765     
   6.4008000000000003        27.710357707720938       0.32534500618401890     
   6.4043999999999999        27.411585028517507       0.32516717988452309     
   6.4079999999999995        27.935869976893954       0.32745977555563688     
   6.4116000000000000        27.785320372663641       0.32899295074894808     
   6.4151999999999996        27.600731116809719       0.33075189148040984     
   6.4188000000000001        27.455404136227081       0.33047809854349042     
   6.4223999999999997        27.395208474210506       0.33273849612617185     
   6.4260000000000002        27.091314548010970       0.32980756826784491     
   6.4295999999999998        27.493034372529145       0.33201536457842068     
   6.4332000000000003        27.530415618125112       0.33181467851819729     
   6.4367999999999999        27.500634908828985       0.33274469273115281     
   6.4403999999999995        27.331274988136862       0.33176594974758700     
   6.4440000000000000        27.787734127684310       0.33265153001836273     
   6.4475999999999996        27.785561862770642       0.33131566474663532     
   6.4512000000000000        27.627917234970823       0.33086658339893127     
   6.4547999999999996        27.631173860376897       0.32936525195382738     
   6.4584000000000001        27.516137651564669       0.33154259774470718     
   6.4619999999999997        27.637825211299344       0.32826292120080375     
   6.4656000000000002        27.385579580044030       0.32947952773079564     
   6.4691999999999998        27.415968288491136       0.32811620250489465     
   6.4727999999999994        27.260951114557763       0.32874178994827757     
   6.4763999999999999        27.653238613838234       0.33087029837418375     
   6.4799999999999995        27.456845039263364       0.33070292069188301     
   6.4836000000000000        27.171826406459360       0.33095276803851015     
   6.4871999999999996        27.524399296949952       0.33291504866835986     
   6.4908000000000001        27.619454754253404       0.33350341001880696     
   6.4943999999999997        27.475711218841404       0.33284993613928537     
   6.4980000000000002        27.355866074183517       0.33367393908146181     
   6.5015999999999998        27.611603702865274       0.33259609036071541     
   6.5051999999999994        27.432757730966969       0.33334846236182458     
   6.5087999999999999        27.521941678738436       0.33341349404055359     
   6.5123999999999995        27.502091416616679       0.33265122620560283     
   6.5160000000000000        27.614599414245070       0.33077942096075491     
   6.5195999999999996        27.760306320833102       0.33240894294053580     
   6.5232000000000001        27.566579909163679       0.33172937273212116     
   6.5267999999999997        27.965861274244084       0.33239839988819220     
   6.5304000000000002        27.438757100859917       0.33150788977431517     
   6.5339999999999998        27.440125831760717       0.33354982339624306     
   6.5375999999999994        27.196486920963771       0.33365648609790183     
   6.5411999999999999        27.276384721880817       0.33560562257382287     
   6.5447999999999995        27.480202950021095       0.33535180745814253     
   6.5484000000000000        27.608218144428839       0.33623632432884276     
   6.5519999999999996        27.379541675277800       0.33607743386098476     
   6.5556000000000001        27.953719694780965       0.33735015208908170     
   6.5591999999999997        27.301165643880317       0.33629084110136737     
   6.5628000000000002        27.765271685917362       0.33782030737111235     
   6.5663999999999998        27.554488335179542       0.33856783418453223     
   6.5699999999999994        27.564277413408810       0.33752235923114732     
   6.5735999999999999        27.746887761578691       0.33842603022653039     
   6.5771999999999995        27.367137184323916       0.33717401279759346     
   6.5808000000000000        27.312563510763219       0.33718390750811161     
   6.5843999999999996        27.408878247267772       0.33686580910149094     
   6.5880000000000001        27.484224459161624       0.33917295706770856     
   6.5915999999999997        27.871768913834970       0.33965739658776073     
   6.5952000000000002        27.540951031868552       0.34129550767957373     
   6.5987999999999998        27.649455476136445       0.34134190425448374     
   6.6023999999999994        27.822476788209777       0.34270304628211273     
   6.6059999999999999        27.759781784998495       0.34095139155691506     
   6.6095999999999995        27.664283313480212       0.34160309100252123     
   6.6132000000000000        27.728162140466694       0.34020416051417923     
   6.6167999999999996        27.812881904115869       0.34223059865587896     
   6.6204000000000001        27.519920108543396       0.34100062562549494     
   6.6239999999999997        28.114211630531010       0.34359734762214017     
   6.6276000000000002        27.762655256321096       0.34164401356421553     
   6.6311999999999998        27.756114383654101       0.34176512241707591     
   6.6348000000000003        27.563573985385958       0.34093681624185002     
   6.6383999999999999        27.664061323197501       0.34186570170128905     
   6.6419999999999995        27.662085650475319       0.34240103286000872     
   6.6456000000000000        27.576396986855706       0.34242068219236549     
   6.6491999999999996        27.615438282205893       0.34310414384424348     
   6.6528000000000000        27.778498707764840       0.34513407330718676     
   6.6563999999999997        28.097277749166331       0.34627008154486721     
   6.6600000000000001        27.909313674875413       0.34595187043442549     
   6.6635999999999997        27.769795466516392       0.34688071523737268     
   6.6672000000000002        27.817199458163962       0.34561984600557782     
   6.6707999999999998        27.781524479165853       0.34673587583788051     
   6.6743999999999994        27.503602900676626       0.34593599486346499     
   6.6779999999999999        27.650736221732416       0.34710955027301221     
   6.6815999999999995        27.962137094908947       0.34646972152479472     
   6.6852000000000000        27.547966310372345       0.34939505710999003     
   6.6887999999999996        27.731930908003605       0.34870053725704647     
   6.6924000000000001        27.873607474179686       0.35000798681254225     
   6.6959999999999997        27.802750079543884       0.34839213081163789     
   6.6996000000000002        27.495168056521358       0.34917874195319071     
   6.7031999999999998        27.889328969663644       0.34798807147312144     
   6.7067999999999994        28.240068598094574       0.35101813234417323     
   6.7103999999999999        27.796122570227091       0.35239688616058512     
   6.7139999999999995        28.102422020398876       0.35382400345129783     
   6.7176000000000000        28.404608124631928       0.35403366221965687     
   6.7211999999999996        28.087558721507392       0.35430494632955450     
   6.7248000000000001        28.106905892330289       0.35188839047510506     
   6.7283999999999997        28.091748587447384       0.35304025791183874     
   6.7320000000000002        28.040317340692987       0.35210429806935190     
   6.7355999999999998        28.280056272454125       0.35385036923573804     
   6.7391999999999994        27.859972244314463       0.35457840561116599     
   6.7427999999999999        27.957944972464226       0.35553815275376011     
   6.7463999999999995        28.456370446767863       0.35573393886774546     
   6.7500000000000000        28.226956884530118       0.35351191735493098     
   6.7535999999999996        27.862645002607394       0.35365681978654978     
   6.7572000000000001        27.955417873174383       0.35353608125258984     
   6.7607999999999997        28.262766981652170       0.35511136887187789     
   6.7644000000000002        28.208112171370743       0.35610945072978206     
   6.7679999999999998        28.135798300600939       0.35712381855929293     
   6.7715999999999994        27.759006344599527       0.35620562926030297     
   6.7751999999999999        28.046504027888609       0.35794444475733311     
   6.7787999999999995        28.118728168499942       0.35757378565064979     
   6.7824000000000000        28.278618350749667       0.35868747953432206     
   6.7859999999999996        27.944368505851735       0.35773160690211636     
   6.7896000000000001        27.992848593471841       0.35899641749716560     
   6.7931999999999997        28.505403919900175       0.35966232047960750     
   6.7968000000000002        28.354585160957988       0.35973471684652691     
   6.8003999999999998        28.043915006800376       0.35928958217636076     
   6.8039999999999994        28.432379819473049       0.35949917857463576     
   6.8075999999999999        28.276119105439271       0.35753965608020022     
   6.8111999999999995        28.284576707794976       0.35833736970380659     
   6.8148000000000000        28.246888833529681       0.35869699615709733     
   6.8183999999999996        28.425293643693365       0.35949501152778157     
   6.8220000000000001        28.557472106377922       0.36031583752212903     
   6.8255999999999997        28.576420718615921       0.36109123973636542     
   6.8292000000000002        28.034896875367998       0.36279744918531709     
   6.8327999999999998        28.236068659516285       0.36339808701896181     
   6.8364000000000003        28.384610430807193       0.36355507499708839     
   6.8399999999999999        28.289398804131672       0.36289000176949482     
   6.8435999999999995        28.492018988588541       0.36398595307087706     
   6.8472000000000000        28.058899807765847       0.36306208897733694     
   6.8507999999999996        28.330678891986999       0.36443627822697855     
   6.8544000000000000        28.342993189537616       0.36344359408650884     
   6.8579999999999997        28.488585712578612       0.36480974394944793     
   6.8616000000000001        27.671687771109113       0.36339580803123367     
   6.8651999999999997        28.349472423867788       0.36526474573938533     
   6.8688000000000002        28.308309266236520       0.36224539451931037     
   6.8723999999999998        28.530557896981996       0.36209696266485031     
   6.8759999999999994        28.396115520835494       0.36182227283166135     
   6.8795999999999999        28.637226053261436       0.36319146951784304     
   6.8831999999999995        29.005818690775151       0.36300565469759466     
   6.8868000000000000        28.573612106151145       0.36553780324906038     
   6.8903999999999996        28.539162780229219       0.36500282752729130     
   6.8940000000000001        28.561282080516349       0.36664021477813380     
   6.8975999999999997        28.867834038461879       0.36759874712266155     
   6.9012000000000002        28.609781326370275       0.36578416513423639     
   6.9047999999999998        28.865485066165895       0.36638191586934010     
   6.9083999999999994        28.526215353010656       0.36690211270552792     
   6.9119999999999999        28.930293354782577       0.36741016177876301     
   6.9155999999999995        28.737138086877295       0.36740730843058084     
   6.9192000000000000        28.938538915795277       0.36815633313082086     
   6.9227999999999996        28.800022610221099       0.36665818705194286     
   6.9264000000000001        28.376929672803158       0.36688282202484496     
   6.9299999999999997        28.183001826676993       0.36695351916711061     
   6.9336000000000002        28.620704945147594       0.36655129918758667     
   6.9371999999999998        28.530083665437807       0.36699675753562744     
   6.9407999999999994        28.694006539299068       0.37149564005444846     
   6.9443999999999999        28.866588252871786       0.37089335200667595     
   6.9479999999999995        28.947176685975052       0.37237881756874275     
   6.9516000000000000        28.962582168903026       0.37375733966249147     
   6.9551999999999996        28.894790564015651       0.37547322127710497     
   6.9588000000000001        28.857842504091430       0.37536277656573258     
   6.9623999999999997        29.113196397200966       0.37702239079965855     
   6.9660000000000002        29.390068814881495       0.37664779905385354     
   6.9695999999999998        29.345296189505390       0.37827917020658297     
   6.9731999999999994        29.203650602803343       0.37992836668707852     
   6.9767999999999999        29.008041705621991       0.37833105477886292     
   6.9803999999999995        29.023651124162939       0.37707446473140238     
   6.9840000000000000        29.435697056016380       0.37847838217826507     
   6.9875999999999996        29.007793571572492       0.37753364929072419     
   6.9912000000000001        29.292458201168316       0.37764122807456707     
   6.9947999999999997        29.610113214410561       0.37808912254089649     
   6.9984000000000002        29.459044450171234       0.37796832612471931     
   7.0019999999999998        29.435774856094156       0.37928869547791205     
   7.0055999999999994        29.979583416612869       0.37995198702454347     
   7.0091999999999999        29.420502709280470       0.37915048764149939     
   7.0127999999999995        29.652170137781852       0.37845382701862085     
   7.0164000000000000        29.490938313841056       0.38053707214502452     
   7.0199999999999996        29.107006662298105       0.38007107110665339     
   7.0236000000000001        29.752912192537138       0.38258111991299126     
   7.0271999999999997        29.556957527735364       0.38352115640778645     
   7.0308000000000002        29.775586748385948       0.38551936100031226     
   7.0343999999999998        29.492708919581688       0.38348689721287438     
   7.0379999999999994        29.680109405762011       0.38388057396255248     
   7.0415999999999999        29.783702846478590       0.38196037509751224     
   7.0451999999999995        30.125510704665587       0.38310335766967579     
   7.0488000000000000        29.877019737231407       0.38252256302687304     
   7.0523999999999996        29.799634779077792       0.38334664947035368     
   7.0560000000000000        29.586418889265872       0.38251753888376233     
   7.0595999999999997        29.557340068965829       0.38289119268710603     
   7.0632000000000001        29.481169123558374       0.38029973971116571     
   7.0667999999999997        29.545075176920605       0.37843178585171849     
   7.0704000000000002        29.497860485503850       0.37616712740763886     
   7.0739999999999998        29.608820283880604       0.37862221622592079     
   7.0775999999999994        29.814935294654759       0.38055758970428610     
   7.0811999999999999        29.625040383546548       0.38138674041032139     
   7.0847999999999995        29.826109722652490       0.38218547497876809     
   7.0884000000000000        30.031687611937144       0.38082934118232870     
   7.0919999999999996        30.639302108846977       0.38209873145557860     
   7.0956000000000001        29.968046740220501       0.38134833462940360     
   7.0991999999999997        30.007494277708631       0.38325558726682324     
   7.1028000000000002        29.695172083851716       0.38264498736263863     
   7.1063999999999998        29.911936459272852       0.38537270221317715     
   7.1099999999999994        29.959929661716600       0.38605417356053612     
   7.1135999999999999        30.317162835220444       0.38779056713543636     
   7.1171999999999995        30.330285377620257       0.38705063014305680     
   7.1208000000000000        30.460019658508486       0.38764997387913486     
   7.1243999999999996        30.453441206666611       0.38470435430218569     
   7.1280000000000001        30.606172686543502       0.38570573979571610     
   7.1315999999999997        30.172778306815275       0.38483512177894053     
   7.1352000000000002        30.364895862391691       0.38476093226199792     
   7.1387999999999998        30.352957647071037       0.38301554716665281     
   7.1423999999999994        30.285397267816791       0.38539326416659042     
   7.1459999999999999        30.395145499334191       0.38395559157373299     
   7.1495999999999995        30.899671118133483       0.38612437035461944     
   7.1532000000000000        30.396454223578488       0.38585622282062965     
   7.1567999999999996        30.344460077889579       0.38509130197037544     
   7.1604000000000001        30.754937300718439       0.38627538865887162     
   7.1639999999999997        30.707586448233712       0.38674662943032334     
   7.1676000000000002        30.799629420464697       0.38889685032746041     
   7.1711999999999998        30.677792321915319       0.38878497239568549     
   7.1747999999999994        31.063995754700898       0.39112116608742276     
   7.1783999999999999        30.728742939833978       0.38992113461920885     
   7.1819999999999995        30.707899000574244       0.39177658767237100     
   7.1856000000000000        30.728759164860051       0.39244476802708411     
   7.1891999999999996        30.850596259368032       0.39233503278694504     
   7.1928000000000001        30.815884432951549       0.39092720747278487     
   7.1963999999999997        30.883168556340422       0.39371117321056026     
   7.2000000000000002        31.268026431547213       0.39474885329861242     
   7.2035999999999998        31.694512963307687       0.39808218221607433     
   7.2071999999999994        31.753867617302930       0.39735712247373711     
   7.2107999999999999        31.988132899545363       0.39782874781398531     
   7.2143999999999995        31.302685571847988       0.39562311610221329     
   7.2180000000000000        31.347236875275556       0.39842029399910950     
   7.2215999999999996        31.308702807535767       0.39644147282002656     
   7.2252000000000001        31.232231195477155       0.39686293659930300     
   7.2287999999999997        30.871985934320705       0.39519197303666420     
   7.2324000000000002        31.337205639181121       0.39839452254830071     
   7.2359999999999998        31.540743481360010       0.39836456508995549     
   7.2395999999999994        31.508077009364825       0.39930041453538873     
   7.2431999999999999        31.685320621090980       0.39893328252059745     
   7.2467999999999995        31.738852679172695       0.39890006356732138     
   7.2504000000000000        31.854741801290970       0.39927822886683362     
   7.2539999999999996        31.570528166312570       0.39746757717005265     
   7.2576000000000001        31.984547626221101       0.40014410268856310     
   7.2611999999999997        31.705231970247667       0.39988180170581078     
   7.2648000000000001        32.148026635069442       0.40203563848071544     
   7.2683999999999997        32.187197547914479       0.40161225059255157     
   7.2720000000000002        32.150877797608928       0.40141802355939821     
   7.2755999999999998        32.332249540990162       0.40047693224709319     
   7.2791999999999994        32.611963728312631       0.40313402127938891     
   7.2827999999999999        32.489657171934240       0.40192239222871862     
   7.2863999999999995        32.444774174600184       0.40463491709642774     
   7.2900000000000000        32.150967100333219       0.40420972097444963     
   7.2935999999999996        32.377527043101594       0.40581902671831960     
   7.2972000000000001        32.121805883651135       0.40175562986114549     
   7.3007999999999997        32.774716676279695       0.40218069433800374     
   7.3044000000000002        32.421244451346652       0.40173512417378476     
   7.3079999999999998        32.442955540513736       0.40184839665905864     
   7.3115999999999994        32.395524694638851       0.40069576433371090     
   7.3151999999999999        32.732850373402044       0.40303689100617351     
   7.3187999999999995        32.631702475587645       0.40247063734799227     
   7.3224000000000000        33.001659096565859       0.40470167155923481     
   7.3259999999999996        32.812537102515918       0.40369879387283747     
   7.3296000000000001        33.126181180536662       0.40407183148373965     
   7.3331999999999997        33.348896174735486       0.40503996120521163     
   7.3368000000000002        33.591882475343553       0.40529247029116533     
   7.3403999999999998        33.561332323359139       0.40737445897681535     
   7.3439999999999994        33.585153215090216       0.40703769991671251     
   7.3475999999999999        33.560793524472444       0.40961546947359634     
   7.3511999999999995        33.737454771081801       0.41057981096766744     
   7.3548000000000000        34.164013731591922       0.41333910542260821     
   7.3583999999999996        34.267388671678134       0.41267218962695046     
   7.3620000000000001        34.260753116476991       0.41435225906618112     
   7.3655999999999997        34.741102870464317       0.41419435592549375     
   7.3692000000000002        34.705332838600839       0.41538007816549039     
   7.3727999999999998        34.644727234670881       0.41589426496996362     
   7.3763999999999994        35.081576122363302       0.41990688317305552     
   7.3799999999999999        35.161790731460457       0.41872621956605321     
   7.3835999999999995        35.486026229706297       0.41866109881680230     
   7.3872000000000000        35.374869087645877       0.41782158562241767     
   7.3907999999999996        36.040102985745392       0.42164587035434226     
   7.3944000000000001        35.619759617111001       0.41953963314706710     
   7.3979999999999997        35.939420831147601       0.41951759154179835     
   7.4016000000000002        36.013171131787274       0.41622005008422219     
   7.4051999999999998        36.022322834141605       0.41816688889894676     
   7.4087999999999994        36.771141509340836       0.41942400542856600     
   7.4123999999999999        36.866347876694604       0.41949242198925668     
   7.4159999999999995        36.997053320638997       0.41988669359215181     
   7.4196000000000000        36.861256188393270       0.42165188392161640     
   7.4231999999999996        37.428430660994067       0.42232059651592385     
   7.4268000000000001        37.572660611747082       0.42057148288949964     
   7.4303999999999997        38.000821546258592       0.42082376648390502     
   7.4340000000000002        38.176010691918364       0.41966556905183866     
   7.4375999999999998        38.412335359520995       0.42065515092734440     
   7.4411999999999994        38.907958830778497       0.42186591527206924     
   7.4447999999999999        39.193729675187967       0.42271351225975035     
   7.4483999999999995        38.857508299030130       0.42164116045982891     
   7.4520000000000000        40.118492460616480       0.42491505074211805     
   7.4555999999999996        40.757385001321026       0.42466341423804044     
   7.4592000000000001        41.437748532843898       0.42690441076140884     
   7.4627999999999997        41.314852883290740       0.42754960121564323     
   7.4664000000000001        41.936548509590907       0.42886325404860820     
   7.4699999999999998        42.623055417143874       0.42641258186715991     
   7.4735999999999994        42.637812701741666       0.42721655418583970     
   7.4771999999999998        42.510528676248484       0.42763210221408460     
   7.4807999999999995        42.922063431554662       0.42994356934872680     
   7.4843999999999999        43.595697022810057       0.43004082172276920     
   7.4879999999999995        43.571568530239745       0.43431016514567600     
   7.4916000000000000        44.351988948726699       0.42877875576465746     
   7.4951999999999996        45.055902333112797       0.43049174434185294     
   7.4988000000000001        45.301514142507898       0.42885432406576440     
   7.5023999999999997        46.085447156893878       0.43003965520741760     
   7.5060000000000002        46.584021795891147       0.43155766866133632     
   7.5095999999999998        47.065485627418170       0.43264112123834209     
   7.5131999999999994        47.494280254193939       0.43551341081261619     
   7.5167999999999999        47.631965507756291       0.43526675819081878     
   7.5203999999999995        48.879748070238207       0.43717510946823018     
   7.5240000000000000        49.480125531568703       0.43524510679038125     
   7.5275999999999996        50.227462116572212       0.43684973261540772     
   7.5312000000000001        49.977253999501698       0.43699339250323005     
   7.5347999999999997        50.750695705493484       0.43791966384663233     
   7.5384000000000002        51.094787337799985       0.43753805484374386     
   7.5419999999999998        51.845470943315149       0.43966373803548336     
   7.5455999999999994        52.364136280820901       0.43792535505583746     
   7.5491999999999999        53.214134065299945       0.43908914149426131     
   7.5527999999999995        53.693042341139886       0.43725409447929686     
   7.5564000000000000        54.112683777698734       0.43792195590819477     
   7.5599999999999996        55.074373351179787       0.43787472859096577     
   7.5636000000000001        55.593964665199110       0.44129069904210133     
   7.5671999999999997        55.901476743209003       0.44203584851881894     
   7.5708000000000002        56.514066795387208       0.44281400057575088     
   7.5743999999999998        56.916597042039086       0.44287912520066591     
   7.5779999999999994        57.943786780151584       0.44448759540621424     
   7.5815999999999999        58.053014149237740       0.44410771765571327     
   7.5851999999999995        58.582077756371703       0.44533463826878117     
   7.5888000000000000        59.774164209142697       0.44826586543771946     
   7.5923999999999996        59.965398507650207       0.44831327383350522     
   7.5960000000000001        61.209848862456738       0.44996176908202962     
   7.5995999999999997        61.024515628683787       0.44950780146425356     
   7.6032000000000002        61.911747497897139       0.45115901898986094     
   7.6067999999999998        62.538235931058566       0.44992714002887285     
   7.6103999999999994        63.845563326946930       0.45271445319374637     
   7.6139999999999999        64.028204429192982       0.45259857641045681     
   7.6175999999999995        64.107157697374987       0.45462466828836584     
   7.6212000000000000        64.584748551160388       0.45526694029608133     
   7.6247999999999996        65.337457734399678       0.45749973901685748     
   7.6284000000000001        65.914216465910656       0.45647835031533968     
   7.6319999999999997        65.829169073136654       0.45804438269015485     
   7.6356000000000002        66.643518678301049       0.45740867475293140     
   7.6391999999999998        67.322490088895933       0.46021384527245301     
   7.6427999999999994        67.147276104932715       0.45965452848318317     
   7.6463999999999999        67.961854329986124       0.46285362436248462     
   7.6499999999999995        68.967575599361041       0.46408527695359858     
   7.6536000000000000        69.474296806666743       0.46541161648799401     
   7.6571999999999996        69.492570878855659       0.46524956434160036     
   7.6608000000000001        69.649425606709286       0.46424541293597754     
   7.6643999999999997        69.772972812401221       0.46368387454437926     
   7.6680000000000001        70.477176443779086       0.46510017280679128     
   7.6715999999999998        71.381591345428632       0.46642557875441193     
   7.6751999999999994        71.310691652045392       0.46660450243749768     
   7.6787999999999998        71.430043313565506       0.46570879579206520     
   7.6823999999999995        71.369359572337444       0.46458194860201102     
   7.6859999999999999        71.712859769311791       0.46471959981774502     
   7.6895999999999995        71.479758227879486       0.46442597413395281     
   7.6932000000000000        72.584667295134068       0.46677868914679910     
   7.6967999999999996        72.246235653831391       0.46553315903984982     
   7.7004000000000001        72.006025886870063       0.46646019831034258     
   7.7039999999999997        72.633626668024817       0.46740608713800014     
   7.7076000000000002        72.992774899097952       0.47001934923029731     
   7.7111999999999998        72.398926026167572       0.46842977923620638     
   7.7147999999999994        72.881346386787186       0.47107744846527394     
   7.7183999999999999        72.313000296383493       0.47042301664328212     
   7.7219999999999995        72.551574282147868       0.47186022997984667     
   7.7256000000000000        72.183330954351305       0.46971688529399624     
   7.7291999999999996        71.661408610563029       0.46895012539881975     
   7.7328000000000001        71.348256011184048       0.46668915628731122     
   7.7363999999999997        72.131451113905229       0.46719534120856282     
   7.7400000000000002        72.123338697696767       0.46879697197093889     
   7.7435999999999998        70.795377485396898       0.46889549132510022     
   7.7471999999999994        70.949914615632039       0.46826132474197768     
   7.7507999999999999        71.095834428089773       0.46763907224388629     
   7.7543999999999995        70.791094965791174       0.46618835320790775     
   7.7580000000000000        69.723302108212621       0.48024300335839815     
   7.7615999999999996        69.431331700091448       0.46512984085895215     
   7.7652000000000001        69.440187252701776       0.46414971167506514     
   7.7687999999999997        69.074802545562704       0.46593636811910200     
   7.7724000000000002        69.035319849546070       0.46687524613153653     
   7.7759999999999998        68.206171474145833       0.46662712225351793     
   7.7795999999999994        67.083091165445666       0.46215312716172474     
   7.7831999999999999        67.076534248781229       0.46272486685999747     
   7.7867999999999995        66.401664990565465       0.45904055233615987     
   7.7904000000000000        65.590329741989791       0.46160261782880202     
   7.7939999999999996        65.196008290265738       0.46189419578739205     
   7.7976000000000001        64.945773795746774       0.46304844640311105     
   7.8011999999999997        64.814627579542261       0.46310998897793293     
   7.8048000000000002        63.577935812822034       0.46462019595318105     
   7.8083999999999998        62.958245593637457       0.46428052710330825     
   7.8119999999999994        63.016597321229142       0.46340040427596296     
   7.8155999999999999        61.982280455548292       0.46067662976586232     
   7.8191999999999995        60.933522851684842       0.46308447879090819     
   7.8228000000000000        61.129040958204257       0.46151046681136598     
   7.8263999999999996        60.511550977157825       0.46177675089552744     
   7.8300000000000001        59.396269546013812       0.46034489631399106     
   7.8335999999999997        59.142863013080074       0.45549605599411591     
   7.8372000000000002        58.467849758758902       0.45397801949575756     
   7.8407999999999998        57.596400261666545       0.45322713711751311     
   7.8443999999999994        56.903276582266344       0.45553317635449453     
   7.8479999999999999        56.633260550587281       0.45121065091150958     
   7.8515999999999995        55.918817096220167       0.45321686641549569     
   7.8552000000000000        54.936182220744186       0.45209492184709771     
   7.8587999999999996        54.410357076839674       0.45127250075201614     
   7.8624000000000001        53.806270288734282       0.45039263271379060     
   7.8659999999999997        53.614787462292412       0.45047506059184694     
   7.8696000000000002        52.686357378858020       0.44897258783900146     
   7.8731999999999998        52.087656424734988       0.45058394065093210     
   7.8767999999999994        51.061595204793363       0.44605910164515999     
   7.8803999999999998        51.294900626834760       0.44739124142121461     
   7.8839999999999995        50.440488704251479       0.44468920836280718     
   7.8875999999999999        50.206250082018656       0.44547459713926113     
   7.8911999999999995        48.704967384494068       0.44184949639282628     
   7.8948000000000000        48.618221561836862       0.44518550530338435     
   7.8983999999999996        47.489939984709366       0.44439557951503511     
   7.9020000000000001        47.552711213321246       0.44535362198435163     
   7.9055999999999997        47.177939579586820       0.44620095470835891     
   7.9091999999999993        46.594201362874642       0.44706842760375676     
   7.9127999999999998        45.716417078465128       0.44599566642443539     
   7.9163999999999994        45.494622704057988       0.44727281981671002     
   7.9199999999999999        45.420848840802918       0.44571832202843648     
   7.9235999999999995        44.419158102732666       0.44311465401123040     
   7.9272000000000000        43.869818396640952       0.44137842137831729     
   7.9307999999999996        43.532210733179042       0.44013442940714026     
   7.9344000000000001        43.027509958886313       0.43709637689125252     
   7.9379999999999997        42.651124954055959       0.43608599256089703     
   7.9416000000000002        42.414609027772514       0.43651596322675495     
   7.9451999999999998        41.603588052317974       0.43390013851042147     
   7.9487999999999994        41.961911797697113       0.43479241168496452     
   7.9523999999999999        40.987789850171467       0.43306262423944603     
   7.9559999999999995        40.830024967447528       0.43486775153136137     
   7.9596000000000000        40.213109208292295       0.43248333211207296     
   7.9631999999999996        40.051344933159172       0.43281139449787992     
   7.9668000000000001        39.371208093377092       0.43073209515960048     
   7.9703999999999997        39.121894394069628       0.43256668230391526     
   7.9740000000000002        38.970936911055233       0.43315104768767082     
   7.9775999999999998        38.894325913920042       0.43299343956941022     
   7.9811999999999994        38.028524071352450       0.43398858333102075     
   7.9847999999999999        37.926864941172326       0.43175676199888124     
   7.9883999999999995        37.924941481145765       0.42927239215508717     
   7.9920000000000000        37.094656301549463       0.42901106567250691     
   7.9955999999999996        37.106271301577706       0.42972130239902973     
   7.9992000000000001        36.934092301576214       0.43003943266183969     
   8.0028000000000006        36.245652548397558       0.42992521863142241     
   8.0063999999999993        35.987083899006834       0.43117900135857407     
   8.0099999999999998        36.491294449022078       0.43252595990665432     
   8.0136000000000003        36.221491008615487       0.43125244895035336     
   8.0171999999999990        35.728732817323191       0.43179368262797080     
   8.0207999999999995        35.340508917193091       0.43116062796899807     
   8.0244000000000000        35.560366230562281       0.43143784181250877     
   8.0280000000000005        35.057806415125427       0.42950319029966644     
   8.0315999999999992        34.969144711933438       0.43092296657578927     
   8.0351999999999997        33.835778147021003       0.42931465282488829     
   8.0388000000000002        34.499681650599129       0.43213315469473917     
   8.0424000000000007        34.242249628068805       0.43116159403021664     
   8.0459999999999994        33.730725541367420       0.43108155052832903     
   8.0495999999999999        33.229314611438610       0.42822429991450262     
   8.0532000000000004        33.161396123215098       0.42752106569367898     
   8.0567999999999991        33.825976335136971       0.42581439178751634     
   8.0603999999999996        33.581327177516727       0.42690686036314396     
   8.0640000000000001        33.292949945567543       0.42751927501808923     
   8.0676000000000005        33.396392182592436       0.42765270844422942     
   8.0711999999999993        32.865597396570166       0.42448602250800549     
   8.0747999999999998        32.816833241599397       0.42374943082213840     
   8.0784000000000002        32.562175113639100       0.42376642308394136     
   8.0819999999999990        32.306463610157863       0.42251085963676793     
   8.0855999999999995        31.946539925219525       0.42214251263775160     
   8.0891999999999999        31.955700712278684       0.42333860569284315     
   8.0928000000000004        32.432632326899338       0.42499986891567820     
   8.0963999999999992        32.668634668349029       0.42517836653247409     
   8.0999999999999996        32.237922155098076       0.42441132688067057     
   8.1036000000000001        32.127262602892657       0.42097826368158087     
   8.1072000000000006        32.559629824050575       0.42360772037015482     
   8.1107999999999993        32.196089402519547       0.42429193220809758     
   8.1143999999999998        32.255526967096472       0.42505808771120579     
   8.1180000000000003        32.165332368725927       0.42357742244888108     
   8.1215999999999990        32.429543359598739       0.42774644690315994     
   8.1251999999999995        31.690150254540583       0.42453499179604165     
   8.1288000000000000        31.623944584382912       0.42335315077542052     
   8.1324000000000005        31.140153273625742       0.42057814352735157     
   8.1359999999999992        30.845136651054332       0.42022549012983484     
   8.1395999999999997        30.791441594622810       0.41899330937550244     
   8.1432000000000002        31.324989686648038       0.42255031173023822     
   8.1467999999999989        31.200110943392929       0.42165639690769902     
   8.1503999999999994        31.245901731897504       0.42097500150348405     
   8.1539999999999999        31.038273884498338       0.41994109491381848     
   8.1576000000000004        31.534192704929708       0.42036614818600354     
   8.1611999999999991        31.332571674244761       0.41721234703390703     
   8.1647999999999996        30.887479224728665       0.41797062187210238     
   8.1684000000000001        30.751498067796874       0.41848827498569835     
   8.1720000000000006        31.141686985844231       0.41944559710085072     
   8.1755999999999993        31.057094438592884       0.41878395155704945     
   8.1791999999999998        30.740428858580358       0.41681152349173328     
   8.1828000000000003        30.357148617303508       0.41469325715743549     
   8.1863999999999990        30.809861195732140       0.41281742400619759     
   8.1899999999999995        30.872618053420595       0.41584332067322816     
   8.1936000000000000        30.463170964420598       0.41514668256480264     
   8.1972000000000005        30.636836149514650       0.41651158255811538     
   8.2007999999999992        30.357291472024400       0.41456785652017136     
   8.2043999999999997        30.354631103114897       0.41401758239176356     
   8.2080000000000002        30.853903015481251       0.41076408104112655     
   8.2115999999999989        30.688893862841212       0.41146174444802042     
   8.2151999999999994        30.388299742876612       0.41072740905179045     
   8.2187999999999999        30.591642201011794       0.41356473230102447     
   8.2224000000000004        30.325989743170396       0.41160954654960558     
   8.2259999999999991        30.156476074498698       0.41375160896465629     
   8.2295999999999996        29.960627678072882       0.42314008487117283     
   8.2332000000000001        29.839122682377308       0.41242309365383256     
   8.2368000000000006        30.401525089256452       0.41212246834329080     
   8.2403999999999993        30.170311774580085       0.41407153125359930     
   8.2439999999999998        30.739340471401505       0.41496179814060374     
   8.2476000000000003        30.515512138385887       0.41642405430427365     
   8.2511999999999990        30.358863143411568       0.41564376916275025     
   8.2547999999999995        30.514729844794132       0.41574294619645730     
   8.2584000000000000        30.590508262775387       0.41624269434771916     
   8.2620000000000005        30.173282646570769       0.41799755913849485     
   8.2655999999999992        30.054433359093977       0.41814073115708533     
   8.2691999999999997        29.987159122670889       0.41604971819562769     
   8.2728000000000002        29.394120674988571       0.41435373466530134     
   8.2764000000000006        30.083237363333566       0.41444693520204529     
   8.2799999999999994        29.999154746926635       0.41680583696476070     
   8.2835999999999999        29.915611601894796       0.41607982890280337     
   8.2872000000000003        30.429128781456015       0.41796394558261030     
   8.2907999999999991        30.182814351358630       0.41703897186367783     
   8.2943999999999996        30.058932198136191       0.41903625513814707     
   8.2980000000000000        29.717446326628846       0.41760553587464694     
   8.3016000000000005        29.946781580289766       0.41754288150073010     
   8.3051999999999992        30.222443301599654       0.41576519880724311     
   8.3087999999999997        30.686195084043263       0.41915256105520615     
   8.3124000000000002        30.116875486127981       0.41644872875821348     
   8.3159999999999989        30.346781333033348       0.41820293713763756     
   8.3195999999999994        30.511857405664088       0.41596941134312565     
   8.3231999999999999        30.560799415583830       0.41571337037372114     
   8.3268000000000004        30.218998062349982       0.41598533071320964     
   8.3303999999999991        30.021792162640466       0.41604045537730550     
   8.3339999999999996        30.098131718767675       0.41553110487311423     
   8.3376000000000001        29.829777303926022       0.41503255782177939     
   8.3412000000000006        29.620819510649696       0.41501858134714087     
   8.3447999999999993        29.728522729718136       0.41486842516104083     
   8.3483999999999998        29.572823712358684       0.41307771597001847     
   8.3520000000000003        30.237541634494704       0.41403663906415994     
   8.3555999999999990        30.315067740709523       0.41404529177268456     
   8.3591999999999995        30.298934277465463       0.41375632713333532     
   8.3628000000000000        30.593978376348332       0.41703431469464691     
   8.3664000000000005        29.908653003966833       0.41308103069731344     
   8.3699999999999992        30.103815222175044       0.41459345807442693     
   8.3735999999999997        30.211512062930240       0.41532113126916509     
   8.3772000000000002        30.360603896510682       0.41684478837990513     
   8.3807999999999989        30.251944106841464       0.41522239572142722     
   8.3843999999999994        29.905612573034276       0.41576408904496520     
   8.3879999999999999        29.859704769529287       0.41354516776734906     
   8.3916000000000004        30.252333236006692       0.41341221309220511     
   8.3951999999999991        29.839332854536579       0.41156856131467801     
   8.3987999999999996        30.000919833439525       0.41255625032829413     
   8.4024000000000001        30.224879944700305       0.40982308558516389     
   8.4060000000000006        30.649484148374796       0.41091386183515405     
   8.4095999999999993        30.245046974697843       0.40972185586070131     
   8.4131999999999998        29.945769838294012       0.40875251827671488     
   8.4168000000000003        29.879258473371209       0.40778003632592974     
   8.4203999999999990        29.971268756621342       0.40743060146871518     
   8.4239999999999995        30.117255089335600       0.40761152799131084     
   8.4276000000000000        29.720675635486458       0.40739701447087173     
   8.4312000000000005        29.803106986943774       0.40905481918380843     
   8.4347999999999992        30.024797371635302       0.40923196117041544     
   8.4383999999999997        29.690679725885531       0.40864960528195055     
   8.4420000000000002        29.480487388277524       0.40789301335083122     
   8.4455999999999989        29.610578094003230       0.40922700697230624     
   8.4491999999999994        30.048382576034754       0.40806700596507117     
   8.4527999999999999        30.066328897065006       0.40871158805068863     
   8.4564000000000004        29.958475730888580       0.40712362739003216     
   8.4599999999999991        30.245093376367620       0.40997593313131431     
   8.4635999999999996        30.106336475229838       0.40973519015041404     
   8.4672000000000001        30.389927102132106       0.41078744066323686     
   8.4708000000000006        30.297896443804447       0.40947757566124815     
   8.4743999999999993        29.568388333085394       0.40949372596704142     
   8.4779999999999998        29.538849567610612       0.40678672350393352     
   8.4816000000000003        29.849734468878964       0.40821730449921045     
   8.4851999999999990        29.372269994744315       0.40625484687760283     
   8.4887999999999995        29.692361071990177       0.40766902717150549     
   8.4923999999999999        29.611275192428735       0.40602495472545103     
   8.4960000000000004        29.632402953199644       0.40785706633381064     
   8.4995999999999992        30.144875357093113       0.40975822022328873     
   8.5031999999999996        29.678475062574520       0.40861449662279808     
   8.5068000000000001        30.281782621119518       0.40801615072997677     
   8.5104000000000006        29.680662598395088       0.40653759116932714     
   8.5139999999999993        29.936414236588533       0.40686042501619185     
   8.5175999999999998        30.096788957280054       0.40704941043235704     
   8.5212000000000003        30.284465674833342       0.40731372904652441     
   8.5247999999999990        29.999099754533759       0.40838560157972204     
   8.5283999999999995        29.624120950151379       0.41040761827528344     
   8.5320000000000000        29.682011179688530       0.41192737819287456     
   8.5356000000000005        29.921396158321187       0.41237434906724846     
   8.5391999999999992        30.026087960368443       0.40866599427414207     
   8.5427999999999997        30.241960584988277       0.41080803864090681     
   8.5464000000000002        29.825885692268145       0.41106414850742240     
   8.5499999999999989        29.967671432389409       0.41227632688640414     
   8.5535999999999994        30.095332459615506       0.40949336696521565     
   8.5571999999999999        29.763896970346039       0.41007845535950688     
   8.5608000000000004        29.851006679661438       0.40803420240733168     
   8.5643999999999991        30.307865871389538       0.40750076740541424     
   8.5679999999999996        29.859071126849159       0.40291787601193763     
   8.5716000000000001        30.091177864547447       0.40038927003985819     
   8.5752000000000006        30.089318964043528       0.39898027994718321     
   8.5787999999999993        29.731874113400551       0.39906639673411270     
   8.5823999999999998        29.832037119174117       0.39563681411266077     
   8.5860000000000003        30.012682600173832       0.39501713842132335     
   8.5895999999999990        29.872433214749933       0.39555846352523294     
   8.5931999999999995        30.392478393973505       0.39936236795579760     
   8.5968000000000000        30.281561760936810       0.40200815571508530     
   8.6004000000000005        29.733127952057600       0.40066328004791329     
   8.6039999999999992        29.873860202459369       0.40258178895033542     
   8.6075999999999997        30.075508417116950       0.40251201236545853     
   8.6112000000000002        30.376831207602621       0.40532919980444437     
   8.6147999999999989        29.785944902010399       0.40404224899183444     
   8.6183999999999994        30.124589610565977       0.40691269428898114     
   8.6219999999999999        30.161874704730167       0.40854677108554793     
   8.6256000000000004        30.266439443815344       0.40907536128121441     
   8.6291999999999991        29.353422390874343       0.40723437856437145     
   8.6327999999999996        29.920053525417373       0.40718032026943762     
   8.6364000000000001        29.766127179393592       0.40319274816106293     
   8.6400000000000006        29.872480451258696       0.40488498637911241     
   8.6435999999999993        29.947882209273544       0.40258305917219228     
   8.6471999999999998        29.609585962179878       0.40215374249126723     
   8.6508000000000003        29.944971462696344       0.40019982650946867     
   8.6543999999999990        30.190279073591626       0.40168716712517788     
   8.6579999999999995        29.921740015125934       0.40101080509401210     
   8.6616000000000000        30.119413432302437       0.39976179989611155     
   8.6652000000000005        30.107433143171903       0.39732204287507927     
   8.6687999999999992        29.362750275453280       0.39700861183818148     
   8.6723999999999997        29.714988994071874       0.39847173127089863     
   8.6760000000000002        30.041017384194021       0.40901662054792232     
   8.6796000000000006        30.436676503109780       0.40081488990029512     
   8.6831999999999994        29.982746981236843       0.40145161704602195     
   8.6867999999999999        29.786800620786039       0.40353947229360632     
   8.6904000000000003        29.798771876930829       0.40317291957119172     
   8.6939999999999991        29.744718684482393       0.40324929108031432     
   8.6975999999999996        29.334555173477298       0.40064523279174674     
   8.7012000000000000        29.620730022196668       0.40367049433945662     
   8.7048000000000005        29.392851595802583       0.40299775724268760     
   8.7083999999999993        29.836050338753267       0.40428890838725495     
   8.7119999999999997        29.934626885951801       0.40175826227985828     
   8.7156000000000002        29.821811653224231       0.40297363650177026     
   8.7191999999999990        30.026715458934717       0.40115369428666592     
   8.7227999999999994        30.456590195517876       0.40099887256989486     
   8.7263999999999999        29.816760405660929       0.39797278197850233     
   8.7300000000000004        30.087193136925691       0.39900105774498545     
   8.7335999999999991        29.770205212969913       0.39795851387655545     
   8.7371999999999996        29.742032629490154       0.39978478885585306     
   8.7408000000000001        30.017948482662618       0.39887100523083863     
   8.7444000000000006        29.691356319109914       0.39965825627324170     
   8.7479999999999993        29.697666493321762       0.39795836535768808     
   8.7515999999999998        30.182234128979800       0.39931060262491735     
   8.7552000000000003        29.698512459500662       0.39874714302690706     
   8.7587999999999990        29.722034368815400       0.39971576176188478     
   8.7623999999999995        29.991165063540109       0.40027358933103035     
   8.7660000000000000        29.743180712947265       0.40110055642198872     
   8.7696000000000005        29.859416475329695       0.40146290034737359     
   8.7731999999999992        29.466866440288285       0.40102638805358093     
   8.7767999999999997        29.855710856364027       0.39956488825433478     
   8.7804000000000002        29.953204691056726       0.39665839314894497     
   8.7839999999999989        29.674097577734727       0.39510091847196105     
   8.7875999999999994        29.441650600971343       0.39455931398069211     
   8.7911999999999999        29.601410090604915       0.39591578495275259     
   8.7948000000000004        29.478647511634776       0.39505104679795194     
   8.7983999999999991        29.739181517664250       0.39485621948208316     
   8.8019999999999996        29.164247896191185       0.39127182184086906     
   8.8056000000000001        29.146600264232603       0.39307299792789635     
   8.8092000000000006        29.479916191698180       0.39254039312962397     
   8.8127999999999993        30.262796962556507       0.39398022050267517     
   8.8163999999999998        29.829010159598440       0.39341451757257406     
   8.8200000000000003        29.661916084087210       0.39589588360792216     
   8.8235999999999990        29.650316071894878       0.39673666182284695     
   8.8271999999999995        29.875837942989932       0.39786817806784008     
   8.8308000000000000        29.473757560023742       0.39499375045792617     
   8.8344000000000005        29.574301919695444       0.39621012698368119     
   8.8379999999999992        29.831623213787395       0.39610144276304338     
   8.8415999999999997        29.913510930494439       0.39659139814399447     
   8.8452000000000002        29.324715538405670       0.39588747400425056     
   8.8487999999999989        29.453164658019759       0.39621149262794703     
   8.8523999999999994        29.258129318472726       0.39640310283389041     
   8.8559999999999999        29.858367499057437       0.39551352775896920     
   8.8596000000000004        29.911024994080975       0.39400805518319748     
   8.8631999999999991        29.728976999804075       0.39367673231303352     
   8.8667999999999996        29.608506291555585       0.39227084798752404     
   8.8704000000000001        29.496361031368295       0.39166985869277865     
   8.8740000000000006        29.907723408205825       0.39207754648265203     
   8.8775999999999993        29.911368228436928       0.39061963839986691     
   8.8811999999999998        29.757647238610630       0.39109767656869121     
   8.8848000000000003        29.802338552292497       0.38932947742437313     
   8.8883999999999990        29.461459922460662       0.39631171259072556     
   8.8919999999999995        29.349287446890798       0.38827341901679541     
   8.8956000000000000        29.462979318719292       0.39029535480666872     
   8.8992000000000004        29.496382369917924       0.39069055933410696     
   8.9027999999999992        29.748620670642836       0.39073424499672971     
   8.9063999999999997        29.256752262480461       0.39043880136179787     
   8.9100000000000001        29.405322076869268       0.39138578478784392     
   8.9136000000000006        29.439827768255398       0.39126041054149668     
   8.9171999999999993        29.769004450044775       0.39355648582027092     
   8.9207999999999998        29.384654387960310       0.39255382355613672     
   8.9244000000000003        29.648590784082430       0.39210782312409270     
   8.9279999999999990        29.627645057508118       0.39006128968692988     
   8.9315999999999995        29.550309944865958       0.38813604560576698     
   8.9352000000000000        29.247226228518173       0.38580092537472077     
   8.9388000000000005        29.554107714479926       0.38494002101374847     
   8.9423999999999992        29.775603363907138       0.38473219574774692     
   8.9459999999999997        29.814040140021888       0.38402726127586062     
   8.9496000000000002        29.401411770533940       0.38260734758678572     
   8.9531999999999989        28.933779648794925       0.37900581839559566     
   8.9567999999999994        29.523164881676891       0.37898717114562913     
   8.9603999999999999        29.445591627925509       0.37794056470553999     
   8.9640000000000004        29.608346367529307       0.38061006051237489     
   8.9675999999999991        29.897378942162121       0.38082182564643197     
   8.9711999999999996        29.816573937919756       0.38265891030308596     
   8.9748000000000001        29.114560423536034       0.38216573255357911     
   8.9784000000000006        29.016792563188616       0.38433481618131776     
   8.9819999999999993        28.984757074773086       0.38372141103469959     
   8.9855999999999998        28.751830772365651       0.38380636973333565     
   8.9892000000000003        29.186943295639281       0.38448469697491133     
   8.9927999999999990        29.295765997332012       0.38642727795658999     
   8.9963999999999995        29.072375016142246       0.38668732709971315     
   9.0000000000000000        29.243728425483795       0.38845967158920325     
   9.0036000000000005        29.420023261974961       0.38660486565002394     
   9.0071999999999992        29.215883433518101       0.38789506791170192     
   9.0107999999999997        29.451828560287993       0.38973417857429332     
   9.0144000000000002        29.486902959323160       0.39050952375185743     
   9.0179999999999989        29.227857717131144       0.39054770969126762     
   9.0215999999999994        29.113963026581331       0.39051193804477652     
   9.0251999999999999        30.052497350326007       0.39095000785844525     
   9.0288000000000004        29.675658348333698       0.38869459071011736     
   9.0323999999999991        29.542783464770849       0.38937375600253482     
   9.0359999999999996        28.863056227650219       0.38565063689367740     
   9.0396000000000001        29.532246521738287       0.38619218215747603     
   9.0432000000000006        29.563448441585649       0.38560352460142933     
   9.0467999999999993        29.388616591993710       0.38359947825033003     
   9.0503999999999998        29.072708715661975       0.38058028404195643     
   9.0540000000000003        29.369573682188729       0.37952797644956354     
   9.0575999999999990        29.657488486822686       0.37821128864439219     
   9.0611999999999995        29.601629846866146       0.37841460123286808     
   9.0648000000000000        29.419332434191773       0.37792153456038041     
   9.0684000000000005        28.915916565298957       0.37813975899817115     
   9.0719999999999992        29.109844321139448       0.37683767076945035     
   9.0755999999999997        29.311710893952409       0.37800791261853584     
   9.0792000000000002        29.349683510936842       0.37757129815573981     
   9.0827999999999989        29.323000732051838       0.37730661321944886     
   9.0863999999999994        28.961792722923150       0.37515775939402851     
   9.0899999999999999        29.195907381238023       0.37590662681004633     
   9.0936000000000003        29.089489159546865       0.37592309886468256     
   9.0971999999999991        29.315044279036307       0.37537652494221230     
   9.1007999999999996        29.017374559037741       0.37359800406439680     
   9.1044000000000000        29.271957087498969       0.37196503250239032     
   9.1080000000000005        29.923266002243203       0.37299631582560261     
   9.1115999999999993        29.301261758862580       0.37082644036222850     
   9.1151999999999997        29.390262476822194       0.37281650438665503     
   9.1188000000000002        29.726043517460042       0.37201184185004177     
   9.1223999999999990        29.764137746659877       0.37380555820006939     
   9.1259999999999994        29.152963042624812       0.37325238867554883     
   9.1295999999999999        29.443915443855971       0.37463746873782650     
   9.1332000000000004        28.992975340731356       0.37445747172475619     
   9.1367999999999991        29.094253616966142       0.37630105368203443     
   9.1403999999999996        29.398106098684060       0.37618622902733773     
   9.1440000000000001        29.663197786023154       0.37884505216012554     
   9.1476000000000006        29.413450726167333       0.37674750941049673     
   9.1511999999999993        29.549825890263364       0.37735955753781569     
   9.1547999999999998        29.390096139380837       0.37518163339059474     
   9.1584000000000003        29.347792747359250       0.37574769855866247     
   9.1619999999999990        29.256476277242754       0.37396245180155629     
   9.1655999999999995        29.461213123244178       0.37397250530773796     
   9.1692000000000000        29.501134018334191       0.37277206267481400     
   9.1728000000000005        29.705727387335784       0.37369422470163038     
   9.1763999999999992        29.333793310029264       0.37092796438790365     
   9.1799999999999997        29.523567006778826       0.37076067208583630     
   9.1836000000000002        28.886392792356780       0.37022763293105398     
   9.1871999999999989        28.941078916672424       0.37120836780111965     
   9.1907999999999994        29.360859226349682       0.37162811099662540     
   9.1943999999999999        29.540411914560785       0.37323059503011452     
   9.1980000000000004        29.578941990287085       0.37416275178443215     
   9.2015999999999991        29.514274495847609       0.37411982209633987     
   9.2051999999999996        29.486280567596076       0.38070873933751836     
   9.2088000000000001        29.733678344254159       0.37522304852340987     
   9.2124000000000006        29.811109822126184       0.37527098906918893     
   9.2159999999999993        29.394063406118214       0.37381696050162311     
   9.2195999999999998        29.630861567478760       0.37416238033458682     
   9.2232000000000003        29.896742872348000       0.37304570596051800     
   9.2267999999999990        29.822134501159766       0.37492519115950601     
   9.2303999999999995        29.507695454525994       0.37261989058787964     
   9.2340000000000000        29.709328338454220       0.37132796343943747     
   9.2376000000000005        29.123148923016132       0.36843053350018490     
   9.2411999999999992        29.155545185903001       0.36977480861426532     
   9.2447999999999997        29.790093859937755       0.37104087736894825     
   9.2484000000000002        30.234199181006531       0.37239923868552971     
   9.2519999999999989        29.911580253306703       0.37167418139464398     
   9.2555999999999994        30.031520916261094       0.37412316899460524     
   9.2591999999999999        30.006298411759943       0.37318357039834393     
   9.2628000000000004        29.974355533501672       0.37388511981032063     
   9.2663999999999991        30.121270462248432       0.37328670695028948     
   9.2699999999999996        29.885465302463629       0.37390262609280633     
   9.2736000000000001        30.427245560269021       0.37546725658843699     
   9.2772000000000006        29.897908851837705       0.37443651466641137     
   9.2807999999999993        29.902393427672948       0.37201285686315405     
   9.2843999999999998        30.288358276879933       0.36979263102639187     
   9.2880000000000003        30.521607484999620       0.36949094675102218     
   9.2915999999999990        29.901596004682943       0.36650228307459437     
   9.2951999999999995        29.824691323370303       0.36499100406713947     
   9.2988000000000000        29.679548345407838       0.36377990256844767     
   9.3024000000000004        30.128630519604833       0.36385486795259198     
   9.3059999999999992        30.207884551517658       0.36327737989032427     
   9.3095999999999997        30.138925720969389       0.36387917619911497     
   9.3132000000000001        30.197637966343564       0.36120260182730246     
   9.3167999999999989        30.395252660348092       0.36069516268787122     
   9.3203999999999994        30.296856524839470       0.35906740685179112     
   9.3239999999999998        30.478503132392476       0.36154374046247750     
   9.3276000000000003        30.115305414800986       0.35989928102359753     
   9.3311999999999991        30.586497499039233       0.36158084379443289     
   9.3347999999999995        30.326871958816199       0.36098450582642849     
   9.3384000000000000        30.754521079959304       0.36210039942468941     
   9.3420000000000005        30.560311040330753       0.36066800629062545     
   9.3455999999999992        31.154826889381560       0.35986662703513572     
   9.3491999999999997        30.379146738523495       0.35797155002499564     
   9.3528000000000002        30.908964857960122       0.35926940032673010     
   9.3563999999999989        31.101984899802666       0.35879697678336547     
   9.3599999999999994        30.326481181553440       0.35892736784129098     
   9.3635999999999999        30.507473895364058       0.35965763486274682     
   9.3672000000000004        31.032632494197145       0.35983740989388779     
   9.3707999999999991        30.917047946757215       0.36079944749242715     
   9.3743999999999996        30.870254745455270       0.35930749187136629     
   9.3780000000000001        31.180680820886586       0.35914963845606168     
   9.3816000000000006        31.175632586771982       0.35954992647522871     
   9.3851999999999993        31.180678337977334       0.36029688030960894     
   9.3887999999999998        30.926969058371803       0.35915549533865837     
   9.3924000000000003        31.191053658749354       0.36039327240158703     
   9.3959999999999990        30.860936605803069       0.35955970639630469     
   9.3995999999999995        31.210674261844197       0.36150309027765787     
   9.4032000000000000        31.292709508349141       0.35979848104027717     
   9.4068000000000005        31.594196873912544       0.36090644423251228     
   9.4103999999999992        31.302517048420050       0.35792652449801071     
   9.4139999999999997        31.785680184649451       0.35990550667051813     
   9.4176000000000002        31.871406232725931       0.36012476199122423     
   9.4211999999999989        31.933098211235318       0.35961336332990490     
   9.4247999999999994        31.509231137645244       0.35884850997004092     
   9.4283999999999999        31.635806791911051       0.35941251206089525     
   9.4320000000000004        31.682375925227177       0.35900943946893327     
   9.4355999999999991        31.765988391999386       0.35951715742519885     
   9.4391999999999996        31.654351445316031       0.35792823374921806     
   9.4428000000000001        31.045070983586896       0.35648410419236021     
   9.4464000000000006        30.817411286854700       0.35607474497950681     
   9.4499999999999993        31.706798243540256       0.35675444089728814     
   9.4535999999999998        31.741521443621487       0.35771238567307023     
   9.4572000000000003        31.785482705681595       0.35670063899900323     
   9.4607999999999990        31.917957787832336       0.35753470105537005     
   9.4643999999999995        31.659368608018433       0.35656454301547802     
   9.4680000000000000        31.050204348486282       0.37195741959992656     
   9.4716000000000005        31.353400410956461       0.35460275010090125     
   9.4751999999999992        31.831492317940018       0.35601586966384346     
   9.4787999999999997        31.033496888922350       0.35495740427242922     
   9.4824000000000002        31.604187158549031       0.35660677713738870     
   9.4859999999999989        31.350077037788147       0.35454256857855510     
   9.4895999999999994        31.167681308392474       0.35510029208545069     
   9.4931999999999999        31.533269868167913       0.35277221432638972     
   9.4968000000000004        31.322874289707173       0.35259777005895920     
   9.5003999999999991        31.313518237049905       0.35168535719410554     
   9.5039999999999996        31.505328549316232       0.35266638729879074     
   9.5076000000000001        31.397675165621735       0.35287208609127579     
   9.5112000000000005        32.230461057070514       0.35553241971145860     
   9.5147999999999993        31.568494061669362       0.35536089787571906     
   9.5183999999999997        31.345755451703006       0.35538129563926985     
   9.5220000000000002        31.492985792392993       0.35522269620399261     
   9.5255999999999990        31.294330512296511       0.35563228649602702     
   9.5291999999999994        31.286168417484788       0.35479247222542870     
   9.5327999999999999        31.016948063004349       0.35436451651487977     
   9.5364000000000004        31.741148896515959       0.35522373470725482     
   9.5399999999999991        31.168398448287689       0.35521485265634900     
   9.5435999999999996        31.119683200753101       0.35462978233633624     
   9.5472000000000001        31.254278938568540       0.35241912129524056     
   9.5508000000000006        31.525458541795885       0.35255098863691392     
   9.5543999999999993        31.102527601196805       0.34942126817921171     
   9.5579999999999998        31.363886937799244       0.34904254655104733     
   9.5616000000000003        31.681818078925509       0.34900234500107907     
   9.5651999999999990        31.474103268273936       0.34967277838579847     
   9.5687999999999995        31.010663384802108       0.34742512823230781     
   9.5724000000000000        31.554121009057020       0.35036828812843324     
   9.5760000000000005        31.021097906325110       0.35054841721955571     
   9.5795999999999992        31.015579777302598       0.35170218921718849     
   9.5831999999999997        31.348007700473879       0.35197388325936541     
   9.5868000000000002        31.713948414677567       0.35311218297520952     
   9.5903999999999989        31.615899275136719       0.35263124270363871     
   9.5939999999999994        31.524581764121130       0.35316110081810193     
   9.5975999999999999        30.937935787540766       0.35251989454156063     
   9.6012000000000004        31.289676299667789       0.35427278806914592     
   9.6047999999999991        31.211953059810121       0.35360076313975936     
   9.6083999999999996        31.633628932192998       0.35477809666305571     
   9.6120000000000001        31.581850818147004       0.35271921798008538     
   9.6156000000000006        31.028498056905512       0.35105908158292998     
   9.6191999999999993        31.214602773724465       0.34951356980170711     
   9.6227999999999998        31.018625505857194       0.34859579399692447     
   9.6264000000000003        30.821550264441264       0.34847019564021198     
   9.6299999999999990        30.554771023739391       0.34712057654234019     
   9.6335999999999995        30.556863131533127       0.34739917928060016     
   9.6372000000000000        30.586809372623755       0.34699341931954469     
   9.6408000000000005        31.228166239820474       0.34860467427554820     
   9.6443999999999992        31.065555011627012       0.34659087285738283     
   9.6479999999999997        30.698911470457631       0.34677247352572127     
   9.6516000000000002        31.055592459040803       0.34621913959665174     
   9.6551999999999989        31.196192933939813       0.34659245526740129     
   9.6587999999999994        30.932434118579742       0.34563515434141912     
   9.6623999999999999        30.893215403596393       0.34584847144490877     
   9.6660000000000004        30.880612625179332       0.34335794025728011     
   9.6695999999999991        30.888378852313842       0.34383022202437219     
   9.6731999999999996        30.719821328927466       0.34329687703784650     
   9.6768000000000001        31.263161734961940       0.34417702712558945     
   9.6804000000000006        30.605688264112807       0.34151123266209338     
   9.6839999999999993        30.584983982639052       0.34126800829898446     
   9.6875999999999998        30.533932889758937       0.34248416896086903     
   9.6912000000000003        31.242538471763389       0.34304517823462222     
   9.6947999999999990        31.207512213913937       0.34364511369232253     
   9.6983999999999995        30.770065052587739       0.34398018581712386     
   9.7020000000000000        30.856718442081906       0.34362129397557301     
   9.7056000000000004        30.860196108835446       0.34356957445332098     
   9.7091999999999992        30.859578623128620       0.34264914502136340     
   9.7127999999999997        31.008460321175122       0.34104684351274156     
   9.7164000000000001        31.106977700477039       0.34138098444592602     
   9.7199999999999989        31.077433347215475       0.34089242483884530     
   9.7235999999999994        31.335548107302124       0.34207428176636895     
   9.7271999999999998        30.820962317877658       0.33894066497679842     
   9.7308000000000003        30.641798052830438       0.33948079654581959     
   9.7343999999999991        30.448193448969299       0.33910860039764767     
   9.7379999999999995        30.237108411100607       0.33953529868097260     
   9.7416000000000000        30.242131699070903       0.34002052799034643     
   9.7452000000000005        30.513363818622985       0.34276920178239417     
   9.7487999999999992        30.507148820975651       0.34168304293656637     
   9.7523999999999997        30.902030672653517       0.34456309742084179     
   9.7560000000000002        30.606743341354672       0.34282790560263160     
   9.7595999999999989        31.120519538887692       0.34330688999079956     
   9.7631999999999994        30.765942663405276       0.34109768495398157     
   9.7667999999999999        30.504961722432029       0.34013804341314785     
   9.7704000000000004        30.930477305942496       0.34084142277529217     
   9.7739999999999991        30.872656968405835       0.34199741233491271     
   9.7775999999999996        30.960122046161473       0.34053255890197909     
   9.7812000000000001        30.906412044078778       0.33976747599724172     
   9.7848000000000006        31.115435004878712       0.33799977228756362     
   9.7883999999999993        30.844946678290320       0.33713337507078828     
   9.7919999999999998        30.893876022141633       0.33646246462947832     
   9.7956000000000003        30.953997375055955       0.33624603363802535     
   9.7991999999999990        30.499802847181421       0.33671922549000222     
   9.8027999999999995        30.812377133712722       0.33727717570976146     
   9.8064000000000000        30.833768012753374       0.33825997143576109     
   9.8100000000000005        30.589741479682282       0.33635997338943002     
   9.8135999999999992        30.750655709869868       0.33607832602987975     
   9.8171999999999997        30.740343365147496       0.33527424645271020     
   9.8208000000000002        30.656435215694785       0.33558034635302531     
   9.8243999999999989        30.632445630469483       0.33430445525979813     
   9.8279999999999994        30.873409856209541       0.33574343065917134     
   9.8315999999999999        30.522058320042163       0.33389221148286630     
   9.8352000000000004        30.823451899995177       0.33542903311649974     
   9.8387999999999991        31.141937733202433       0.33572374277906814     
   9.8423999999999996        31.271049898145350       0.33711368145576348     
   9.8460000000000001        31.110826395262116       0.33598791773778841     
   9.8496000000000006        31.326583858654260       0.33638040106778039     
   9.8531999999999993        30.826386020343605       0.33483129449148619     
   9.8567999999999998        31.166068721720208       0.33598869246918439     
   9.8604000000000003        31.671639048854225       0.33706917239909728     
   9.8639999999999990        31.794791154753227       0.33835605228676607     
   9.8675999999999995        31.069502829133214       0.33702067121782558     
   9.8712000000000000        30.777849441696247       0.33723910812538432     
   9.8748000000000005        30.640395157066024       0.33667385862715410     
   9.8783999999999992        31.409967431336248       0.33663923755769937     
   9.8819999999999997        31.359040750669926       0.33664030845840470     
   9.8856000000000002        31.060016092988135       0.33438727534818263     
   9.8891999999999989        31.147622756206296       0.33507553665143591     
   9.8927999999999994        31.433749535461807       0.33479417175649989     
   9.8963999999999999        30.872522705772930       0.33421291549340332     
   9.9000000000000004        31.152913380037333       0.33299155425657512     
   9.9035999999999991        31.123577640993098       0.33277174474575988     
   9.9071999999999996        31.068674334242047       0.33175603096661610     
   9.9108000000000001        31.728800900775653       0.33414175395175394     
   9.9144000000000005        31.419893425155962       0.33393570783341286     
   9.9179999999999993        31.462271979718111       0.33429421627256006     
   9.9215999999999998        31.471104954814017       0.33335924914148052     
   9.9252000000000002        31.275212055789318       0.33404959209704638     
   9.9287999999999990        30.920672095686641       0.33188066027843444     
   9.9323999999999995        31.470244463836821       0.33323916077215127     
   9.9359999999999999        31.160113327469332       0.33290661857005421     
   9.9396000000000004        31.206973005963420       0.33478845969080556     
   9.9431999999999992        31.709614120319372       0.33600456056445949     
   9.9467999999999996        31.380200786049059       0.33635454310626628     
   9.9504000000000001        31.357914798239719       0.33472594431913427     
   9.9539999999999988        31.662519639248004       0.33361423149750058     
   9.9575999999999993        31.483208581097422       0.33323670062626681     
   9.9611999999999998        31.361303464525378       0.33335773998808349     
   9.9648000000000003        31.318972720304203       0.33442168457871269     
   9.9683999999999990        31.400190137540335       0.33459462076161883     
   9.9719999999999995        31.252438258615186       0.33457202264673447     
   9.9756000000000000        31.294619876879892       0.33266074755701674     
   9.9792000000000005        31.270497361746962       0.33225943674719005     
   9.9827999999999992        31.494684797443057       0.33170789767671266     
   9.9863999999999997        31.445303526104276       0.33328299355466912     
   9.9900000000000002        31.265228445626583       0.33152537998558784     
   9.9935999999999989        31.817949173158475       0.33365285625347840     
   9.9971999999999994        32.150190739558731       0.33374272758593676     
   10.000800000000000        31.988011217301938       0.33314887333884441     
   10.004400000000000        32.003127380648237       0.33203353484552761     
   10.007999999999999        31.895515417812007       0.33186603521466040     
   10.011600000000000        31.921846567294729       0.33130580704643742     
   10.015200000000000        32.652000564965576       0.33317679551797441     
   10.018800000000001        31.767442031989809       0.33089773320331112     
   10.022399999999999        31.488781886441302       0.32971809188023349     
   10.026000000000000        31.724852530023995       0.32806792550518787     
   10.029600000000000        31.882123244571552       0.32801385737588312     
   10.033199999999999        31.586725506249998       0.32653562033111633     
   10.036799999999999        32.131984900777731       0.32688382204902822     
   10.040400000000000        32.082249805371951       0.32660108395442772     
   10.044000000000000        32.141401783138711       0.32640339257627399     
   10.047599999999999        32.434593946791345       0.32648518844688768     
   10.051200000000000        32.253298155739223       0.32618392367490257     
   10.054800000000000        31.771533425697903       0.32663444365077504     
   10.058399999999999        32.481700401072530       0.32675058721062250     
   10.061999999999999        32.663393384869927       0.32787037112171613     
   10.065600000000000        32.364386289608063       0.32654925583235522     
   10.069200000000000        32.490463186465234       0.32668848838001452     
   10.072799999999999        32.597783540020096       0.32614280754696756     
   10.076400000000000        32.987958539855669       0.32806609798656028     
   10.080000000000000        32.551352814476957       0.32764996547724173     
   10.083600000000001        32.551305438632816       0.32933439604594694     
   10.087199999999999        32.248162398845537       0.32790355776688085     
   10.090800000000000        32.558765297874160       0.32830368500498180     
   10.094400000000000        32.507090452907093       0.32635342003122503     
   10.097999999999999        32.895195151062183       0.32816656596829719     
   10.101599999999999        32.844983490713666       0.32795605765021102     
   10.105200000000000        32.897599533354757       0.33054582359045548     
   10.108800000000000        32.877545860166485       0.33001030471422726     
   10.112399999999999        33.181983371180763       0.33075554355566023     
   10.116000000000000        33.071667959533990       0.32962963514041688     
   10.119600000000000        33.304354805154496       0.32941683054651766     
   10.123199999999999        33.208350400810438       0.32816296556441182     
   10.126799999999999        33.534511317391150       0.32883500874125898     
   10.130400000000000        32.984386387717599       0.32885554353327018     
   10.134000000000000        33.222672988644511       0.32962628486171086     
   10.137599999999999        33.052097785219480       0.32910897656586618     
   10.141200000000000        33.320910240019103       0.32926470503400668     
   10.144800000000000        33.288556516183334       0.32785451362923085     
   10.148400000000001        32.873734882103669       0.32682458955956978     
   10.151999999999999        33.030458939553640       0.32756120230815938     
   10.155600000000000        33.248987812787838       0.32765432529170013     
   10.159200000000000        33.495668455983385       0.32813919632507810     
   10.162799999999999        33.391635584234443       0.32814335637169562     
   10.166399999999999        33.578144739654498       0.32970257446152734     
   10.170000000000000        33.448286305780513       0.32855542466109822     
   10.173600000000000        33.437448082876784       0.33048499845688850     
   10.177199999999999        33.071891594354796       0.32935486902428146     
   10.180800000000000        33.516749340729504       0.33268622154157751     
   10.184400000000000        33.532501454699208       0.37052991512245992     
   10.187999999999999        33.460708179224191       0.37205698338616150     
   10.191599999999999        33.411858106324893       0.37309979151991990     
   10.195200000000000        33.644558489712054       0.37555679163698602     
   10.198800000000000        33.391692780823249       0.37593061590498167     
   10.202399999999999        34.190225119022017       0.39442065269009724     
   10.206000000000000        33.340418617759880       0.37732282742507545     
   10.209600000000000        33.435571529690563       0.37918181546280411     
   10.213200000000001        33.904818665417565       0.37849153643545858     
   10.216799999999999        33.673551616010037       0.37704986953427172     
   10.220400000000000        34.258146958770077       0.37850762088776324     
   10.224000000000000        34.081239457610920       0.37594836663038150     
   10.227599999999999        34.278912949753646       0.37613454407293684     
   10.231199999999999        34.180626875095896       0.37456887009396911     
   10.234800000000000        33.862908346943776       0.37383463275959750     
   10.238400000000000        33.555468547105818       0.37149661696666653     
   10.241999999999999        33.975622339845657       0.37300994483896038     
   10.245600000000000        33.744935117137054       0.37192674958003141     
   10.249200000000000        33.905818157398492       0.37150750984018982     
   10.252800000000001        34.359778743491283       0.37149047466830309     
   10.256399999999999        34.221313804458688       0.37154298307445743     
   10.260000000000000        33.741285410006796       0.37015760182066509     
   10.263600000000000        34.516362018747110       0.37311620139275598     
   10.267199999999999        34.576242276708527       0.37289170056890458     
   10.270799999999999        34.111675644563803       0.37209931548858516     
   10.274400000000000        34.306796638782608       0.37199368988055931     
   10.278000000000000        34.365044782342203       0.37295377993399653     
   10.281599999999999        34.378673857808295       0.37361611962078939     
   10.285200000000000        34.436019989873493       0.37473438663048686     
   10.288800000000000        34.589113735706206       0.37536523283543438     
   10.292399999999999        34.567660527390522       0.37608189900641775     
   10.295999999999999        35.102939583762527       0.37879683976884887     
   10.299600000000000        35.109681475967008       0.37873626839156455     
   10.303200000000000        35.426573159725301       0.37819348250778417     
   10.306799999999999        35.157684464723161       0.37687986684253977     
   10.310400000000000        35.374469326249013       0.37903559308954721     
   10.314000000000000        34.674346973758048       0.37793715188763494     
   10.317600000000001        34.868583872752993       0.37881401743146903     
   10.321199999999999        34.955388695052513       0.37806225412753691     
   10.324800000000000        35.376234128397350       0.37844056336838255     
   10.328400000000000        35.115984320404834       0.37572356992175776     
   10.331999999999999        35.236005043409520       0.37736394704599835     
   10.335599999999999        35.062902965940737       0.37558483304435603     
   10.339200000000000        34.597295149603752       0.37757664370621863     
   10.342800000000000        34.660425439740209       0.37731447311486149     
   10.346399999999999        34.753441858039871       0.37661024835289775     
   10.350000000000000        34.288839764530053       0.37355928726976212     
   10.353600000000000        34.265299258010110       0.37306301596265029     
   10.357199999999999        34.129800988310343       0.37195494705307197     
   10.360799999999999        34.608420053952798       0.36988302983414850     
   10.364400000000000        34.808488201053684       0.36857440547147086     
   10.368000000000000        34.766398919715684       0.36602866904303122     
   10.371599999999999        34.565675122791390       0.32674493314138819     
   10.375200000000000        34.543200848476118       0.32438976829713184     
   10.378800000000000        34.659995970684612       0.32245980167157856     
   10.382400000000001        34.907239804086565       0.32265802342491107     
   10.385999999999999        34.905339955032510       0.32102374821302593     
   10.389600000000000        35.012146444560990       0.32007913755232781     
   10.393200000000000        35.038524481346784       0.32128718191243449     
   10.396799999999999        35.459239026362120       0.32124045189905609     
   10.400399999999999        35.493245541447720       0.32227762581315422     
   10.404000000000000        35.293874044899404       0.32268299368345577     
   10.407600000000000        34.813742302182185       0.32378757288716919     
   10.411199999999999        35.255946879422552       0.32319928170257600     
   10.414800000000000        35.177305695302593       0.32374206069846712     
   10.418400000000000        35.053419417512067       0.32441234241535499     
   10.422000000000001        35.850870010098049       0.32754703266682750     
   10.425599999999999        35.326257164354452       0.32648306379791159     
   10.429200000000000        35.189163506885329       0.32867421251749346     
   10.432800000000000        35.180908106825790       0.34902057881788484     
   10.436399999999999        35.987446382405459       0.36920522605881401     
   10.440000000000000        35.695515518588692       0.36873159868849464     
   10.443600000000000        34.952499171890452       0.37086057309879733     
   10.447200000000000        35.193927449097934       0.37087292538952377     
   10.450799999999999        35.490845562895913       0.37350214323052960     
   10.454400000000000        35.188657536130101       0.37304344304704384     
   10.458000000000000        35.639910534211182       0.37267510168333567     
   10.461599999999999        35.094047389039389       0.37027509340247622     
   10.465199999999999        35.909056007552849       0.37239386846131300     
   10.468800000000000        35.897999628470316       0.36894832035053016     
   10.472400000000000        35.299143218543200       0.36881884664077291     
   10.475999999999999        35.330903059593489       0.36859806889789970     
   10.479600000000000        35.307918993026441       0.36941661152129363     
   10.483200000000000        35.811423369758444       0.36818626110104974     
   10.486800000000001        35.762156478503698       0.36813023709758852     
   10.490399999999999        35.497070313434989       0.36787080835676977     
   10.494000000000000        35.597965027753659       0.36722306667910160     
   10.497600000000000        36.394516038410394       0.36935049416790317     
   10.501199999999999        36.011845577747600       0.36812470573737582     
   10.504799999999999        35.912025099421001       0.36910790768413920     
   10.508400000000000        35.749414050965925       0.36773045963743606     
   10.512000000000000        36.537110110250147       0.36942412643977834     
   10.515599999999999        36.456506641302354       0.36841826219609680     
   10.519200000000000        37.240408077495722       0.36959632192890479     
   10.522800000000000        37.275511658625689       0.36995096649140102     
   10.526399999999999        37.002935599699164       0.37014099938606115     
   10.529999999999999        36.738967863814310       0.36732855345587306     
   10.533600000000000        36.938905405743370       0.37026443489099520     
   10.537200000000000        37.005378331365250       0.36989148818222845     
   10.540799999999999        37.650218467313699       0.37331230702297857     
   10.544400000000000        37.543846951421500       0.37184856213058237     
   10.548000000000000        38.249670073327096       0.37314089812141099     
   10.551600000000001        38.547014034383778       0.37338606144690895     
   10.555199999999999        38.594980967671255       0.37369697743939245     
   10.558800000000000        38.470962673825575       0.37337871775464765     
   10.562400000000000        38.857096079998605       0.38001802395195644     
   10.565999999999999        39.243958328711869       0.37451217155153210     
   10.569599999999999        39.533146044926539       0.37481362465711748     
   10.573200000000000        39.426924430647389       0.37327545252458882     
   10.576800000000000        40.449800632026054       0.37359764980741161     
   10.580399999999999        40.705929009924944       0.37338123723734962     
   10.584000000000000        40.616249731009781       0.37170978573175989     
   10.587600000000000        41.422628422574348       0.37445057192171516     
   10.591199999999999        41.701062448727640       0.37602909555028813     
   10.594799999999999        42.302761327490138       0.37773000843738846     
   10.598400000000000        42.775155482614792       0.37698236448370975     
   10.602000000000000        43.053931201756988       0.37913513759410716     
   10.605599999999999        43.078207206639433       0.37679821062182139     
   10.609200000000000        44.169829183052940       0.37819477368195148     
   10.612800000000000        44.693010878731812       0.37623790479629626     
   10.616400000000001        45.460884399193773       0.37846364993121012     
   10.619999999999999        46.303943015679017       0.35675615725634857     
   10.623600000000000        46.934159534106620       0.34013652845009124     
   10.627200000000000        47.228969933569459       0.33917164609793726     
   10.630799999999999        47.803144204435469       0.34206043798568958     
   10.634399999999999        47.766110177082311       0.38115860571015264     
   10.638000000000000        49.022915642291878       0.38337981651696085     
   10.641600000000000        49.432755566146469       0.38286955141449491     
   10.645199999999999        50.463043344989735       0.38878069954649780     
   10.648800000000000        51.014940918948810       0.39078120762093438     
   10.652400000000000        52.101482888580961       0.39096667470036123     
   10.656000000000001        53.018637154426237       0.39458761569460760     
   10.659599999999999        53.864669262756330       0.40379381381966656     
   10.663200000000000        54.823350553441891       0.39755072069890091     
   10.666800000000000        55.247705098196732       0.39586795120460022     
   10.670399999999999        56.581945010734003       0.40018583106850480     
   10.673999999999999        57.291686413650766       0.39973461167099972     
   10.677600000000000        57.720493759136197       0.40251975494173547     
   10.681200000000000        58.495049356097475       0.40341882364401938     
   10.684799999999999        60.122223088566933       0.40725053173579501     
   10.688400000000000        60.575870022044946       0.40706390188194547     
   10.692000000000000        62.058484614780014       0.40995804091054233     
   10.695599999999999        62.938492189779083       0.40905078435025871     
   10.699199999999999        63.975836783837146       0.41361132831996106     
   10.702800000000000        64.847853852259789       0.41198149819735985     
   10.706400000000000        66.349247666400629       0.41730343914139667     
   10.709999999999999        67.616706487046145       0.41734195971192067     
   10.713600000000000        69.343199797316615       0.42144416267316276     
   10.717200000000000        70.297584340364693       0.42100609869060873     
   10.720800000000001        70.978554098785409       0.42177714175341663     
   10.724399999999999        72.309246411146432       0.42317516647482561     
   10.728000000000000        73.645416193711895       0.42483798530579253     
   10.731600000000000        75.201688958013463       0.42796342008700083     
   10.735199999999999        76.402782809037390       0.42881008429902867     
   10.738799999999999        77.800855953110187       0.43883612262329125     
   10.742400000000000        79.397004737205648       0.44123579222841658     
   10.746000000000000        81.419476187341473       0.43391773456794963     
   10.749599999999999        82.649708603030263       0.43416771974796953     
   10.753200000000000        84.087194527008307       0.43821497101250806     
   10.756800000000000        85.204278089478152       0.43751742669461480     
   10.760399999999999        87.224765144657624       0.44178355557690274     
   10.763999999999999        89.170318265825287       0.44353656421580157     
   10.767600000000000        90.485471616984228       0.44634339687807090     
   10.771200000000000        92.536011606001750       0.44830213524165086     
   10.774799999999999        93.950645713384404       0.45300425341362299     
   10.778400000000000        94.861988674296001       0.45121813338182082     
   10.782000000000000        96.830508482246159       0.45496038995190902     
   10.785600000000001        98.663615508760387       0.45733030935026353     
   10.789199999999999        100.70132499538499       0.46161551041249371     
   10.792800000000000        103.55732711764674       0.46431941650227371     
   10.796400000000000        104.96198526175046       0.46623373447124716     
   10.799999999999999        106.07608212122034       0.46709132117749852     
   10.803599999999999        107.94840806411440       0.50308834558232862     
   10.807200000000000        110.33282229617373       0.47145444177298096     
   10.810800000000000        111.72684114724321       0.47279648193432905     
   10.814399999999999        113.83282218158050       0.47406929403167819     
   10.818000000000000        115.67645509375750       0.47640795011502890     
   10.821600000000000        117.71865190242912       0.41824914599855684     
   10.825199999999999        119.70793738422623       0.41930855141578705     
   10.828799999999999        121.12840609935294       0.42201901372203604     
   10.832400000000000        123.41422165251851       0.42438267400697011     
   10.836000000000000        124.89783071987942       0.42560759032896767     
   10.839599999999999        127.75627148391754       0.42861230326510180     
   10.843200000000000        129.91442998567885       0.43192787792690440     
   10.846800000000000        131.78818220046622       0.43228545194285933     
   10.850400000000000        133.17689411541301       0.43394556781012450     
   10.853999999999999        135.34388723214198       0.44297413210499464     
   10.857600000000000        137.34177480915943       0.43881018075538453     
   10.861200000000000        138.73932971042450       0.43934226414559019     
   10.864799999999999        141.69958180114781       0.47949667270868790     
   10.868399999999999        142.12627540874453       0.44280982018476212     
   10.872000000000000        143.91468061985552       0.44614787612248313     
   10.875600000000000        145.60595539213969       0.44656065119836569     
   10.879199999999999        147.57467582703515       0.45007730066291857     
   10.882800000000000        148.47988134118617       0.45041978504957025     
   10.886400000000000        151.09505443163943       0.45379920466456575     
   10.890000000000001        152.12566859109538       0.45320119587935753     
   10.893599999999999        153.44224632417109       0.45627779977639593     
   10.897200000000000        155.18075542159622       0.45684288846124327     
   10.900800000000000        155.81368626539509       0.45806369088020776     
   10.904399999999999        156.95727759808622       0.45958773562133742     
   10.907999999999999        157.78796407752554       0.46013214019913096     
   10.911600000000000        158.40969996321795       0.46025278261237568     
   10.915200000000000        158.82584096683644       0.46232954753523053     
   10.918799999999999        160.92266378990010       0.46492991979752502     
   10.922400000000000        160.87721304285816       0.46363424026556105     
   10.926000000000000        160.86825655522483       0.46335996788647998     
   10.929599999999999        159.82112486639238       0.46147121168062594     
   10.933199999999999        159.99795197949541       0.46330419986492538     
   10.936800000000000        159.92431275051987       0.48451478796500286     
   10.940400000000000        161.26913600726971       0.46609827737848841     
   10.943999999999999        160.48553389271217       0.46165292937041880     
   10.947600000000000        159.84280524692304       0.46184029445926483     
   10.951200000000000        158.78838375897465       0.45910004436855240     
   10.954800000000001        158.64377376653039       0.45985762536270625     
   10.958399999999999        157.76315949913203       0.45694425021097690     
   10.962000000000000        157.27501579903651       0.47732408342806271     
   10.965600000000000        155.23320179072584       0.50667147991718609     
   10.969199999999999        153.78944593745609       0.44964576408037282     
   10.972799999999999        152.75502973402635       0.48778666253790198     
   10.976400000000000        151.91477749909168       0.51893613202386502     
   10.980000000000000        150.23017871532966       0.51404426423458904     
   10.983599999999999        148.73899878259829       0.51541998662575739     
   10.987200000000000        145.75025550433855       0.52042214798762199     
   10.990800000000000        144.96763517193605       0.57803021589159975     
   10.994399999999999        143.47392490058945       0.54080886624173896     
   10.997999999999999        145.23254686150437       0.63751273076325599     
   11.001600000000000        140.40435150697974       0.57203023987720159     
   11.005200000000000        138.35040580694493       0.61797792904609261     
   11.008799999999999        136.23213342727382       0.55669136550807730     
   11.012400000000000        134.30104283409264       0.50501721269585564     
   11.016000000000000        132.87680417256882       0.52876326181973143     
   11.019600000000001        131.25900837290536       0.55696403143770457     
   11.023199999999999        129.06807509664748       0.56233008491614001     
   11.026800000000000        125.97080248775646       0.55574153958510064     
   11.030400000000000        123.94080262037292       0.54375102805171760     
   11.033999999999999        122.36712401213410       0.52710579844272198     
   11.037599999999999        120.48951155468362       0.54518212668553867     
   11.041200000000000        118.32573526112327       0.54677039706109176     
   11.044800000000000        116.24096050255436       0.53605943384093302     
   11.048399999999999        113.41452548844720       0.48579592003230548     
   11.052000000000000        112.35911779291018       0.53434862014748152     
   11.055600000000000        109.64231077406728       0.54698613792571582     
   11.059200000000001        107.88885419356919       0.52427498027184183     
   11.062799999999999        105.80687428814566       0.54752417160901434     
   11.066400000000000        104.69675453208644       0.53081664379584881     
   11.070000000000000        101.97678168755021       0.48391237263651404     
   11.073599999999999        100.37000216918528       0.50525129936898894     
   11.077199999999999        97.507014868279697       0.54719844197853262     
   11.080800000000000        96.035161863763790       0.47624200045504933     
   11.084400000000000        94.387724765699033       0.48049194365303111     
   11.087999999999999        93.241505836288894       0.47064288637461982     
   11.091600000000000        91.202486514898965       0.49246086608688061     
   11.095200000000000        89.645299148528466       0.44070674315410507     
   11.098799999999999        87.474471398369815       0.44565896001971561     
   11.102399999999999        85.927653731214519       0.43457170624021585     
   11.106000000000000        84.626570980105953       0.48399964640698628     
   11.109600000000000        82.734205624515013       0.42940625528458959     
   11.113199999999999        81.080788147374705       0.42845130992918801     
   11.116800000000000        79.768693066195894       0.42765559331059400     
   11.120400000000000        78.112238663418296       0.42617377652081911     
   11.124000000000001        76.548014413746017       0.42180690891700401     
   11.127599999999999        75.631351689460814       0.42075297729932526     
   11.131200000000000        74.118443718405501       0.42560259247495791     
   11.134800000000000        72.495432305716363       0.41867207199577466     
   11.138399999999999        71.311730066610522       0.43446627022787060     
   11.141999999999999        70.246393985431098       0.41025320623219436     
   11.145600000000000        69.106877443424651       0.40667277352274128     
   11.149200000000000        67.956094847242156       0.40441525778957838     
   11.152799999999999        66.216556784013449       0.39944056503305830     
   11.156400000000000        65.175459972922226       0.39635682229616620     
   11.160000000000000        63.716037051127785       0.36889817179307588     
   11.163599999999999        63.299631085898390       0.34444637162673064     
   11.167199999999999        61.898482569405040       0.34664481820316195     
   11.170800000000000        60.642281984450705       0.34286979523220590     
   11.174400000000000        59.490463408896112       0.34060409370721323     
   11.177999999999999        58.878723761413887       0.33908598344215590     
   11.181600000000000        57.696214374599329       0.36209428326790294     
   11.185200000000000        56.570347902516708       0.33587986461046376     
   11.188800000000001        56.379018043809239       0.33629239647357234     
   11.192399999999999        54.691047352449530       0.33342151619073301     
   11.196000000000000        53.990226074856317       0.33327303110556450     
   11.199600000000000        53.057902608275228       0.33052788161454916     
   11.203199999999999        52.614299929471862       0.33068584665228345     
   11.206799999999999        51.784317234383607       0.32832921209243437     
   11.210400000000000        50.751272897285325       0.32707077746572327     
   11.214000000000000        50.167919961425724       0.32553369800264736     
   11.217599999999999        49.880665164153172       0.32602572573165406     
   11.221200000000000        48.991442491864198       0.32459339462684877     
   11.224800000000000        48.303711664960737       0.32376292655514183     
   11.228399999999999        47.231255719944507       0.32091239029885127     
   11.231999999999999        46.951397276533918       0.32120577226738734     
   11.235600000000000        45.862260089392386       0.31876007460901024     
   11.239200000000000        45.582325218565167       0.31927168337024642     
   11.242799999999999        45.350796942453165       0.31826821203781835     
   11.246400000000000        45.136420666769354       0.31755211676235295     
   11.250000000000000        44.283699219509565       0.31570454941843196     
   11.253600000000000        43.554237671157786       0.31535508091936881     
   11.257199999999999        43.516149999065306       0.31413612350418085     
   11.260800000000000        42.993055790695983       0.31371125386679372     
   11.264400000000000        42.314239888391697       0.31306311089629391     
   11.267999999999999        41.686583222695909       0.31172621244645210     
   11.271599999999999        41.568680647301420       0.31132605633976079     
   11.275200000000000        40.899407787362968       0.31036541794561701     
   11.278800000000000        40.915142743181711       0.31082380004630805     
   11.282399999999999        40.181696266565794       0.30869999019362576     
   11.286000000000000        40.313785098140336       0.30997706634387273     
   11.289600000000000        39.743581812787184       0.30962858299119422     
   11.293200000000001        39.960815295507295       0.31186769974257766     
   11.296799999999999        39.530218025906493       0.30995758171830190     
   11.300400000000000        39.147239245458522       0.30909502254154003     
   11.304000000000000        38.938610315567260       0.30781366977557817     
   11.307599999999999        38.867729705950559       0.30829691810606275     
   11.311199999999999        38.179329232918278       0.30675109246480003     
   11.314800000000000        38.385110850833478       0.30811701708222722     
   11.318400000000000        38.175513004162653       0.30664442488667798     
   11.321999999999999        37.733320047562543       0.30663910181860848     
   11.325600000000000        37.066940887904643       0.30464324157182082     
   11.329200000000000        37.035098093072143       0.30434921697659895     
   11.332799999999999        37.006106675054781       0.30242190232737665     
   11.336399999999999        36.967117843224280       0.30261874973730674     
   11.340000000000000        36.831893711055308       0.30173751583481606     
   11.343600000000000        36.881616325944051       0.30215700380660321     
   11.347199999999999        36.177395714964710       0.30073718244929154     
   11.350800000000000        36.812961171619172       0.30220841274170673     
   11.354400000000000        36.673108031522176       0.30206344372689453     
   11.358000000000001        36.018845217913736       0.30069789143753928     
   11.361599999999999        35.660225452210732       0.29985747564581366     
   11.365200000000000        35.702698624342787       0.29913854464670164     
   11.368800000000000        35.573504444081919       0.29907561901844104     
   11.372399999999999        35.659213818695640       0.29926344263078719     
   11.375999999999999        35.685504197137341       0.29958379221833320     
   11.379600000000000        35.476144160741569       0.29903644389289208     
   11.383200000000000        35.175356588325670       0.29923185907287142     
   11.386799999999999        35.323735476519978       0.29846057937891629     
   11.390400000000000        35.499468215968719       0.29945464815203116     
   11.394000000000000        35.349119527765787       0.29868023423150913     
   11.397599999999999        35.204741755580180       0.29949147861260272     
   11.401199999999999        34.919136757205344       0.29832574327574773     
   11.404800000000000        35.344988087022074       0.29968082329933893     
   11.408400000000000        35.127098413410032       0.29906926654810595     
   11.411999999999999        35.196891428915443       0.29961693096721936     
   11.415600000000000        35.227349615811967       0.29905499613993619     
   11.419200000000000        35.243185020157540       0.29976119147484565     
   11.422800000000001        35.375812156077657       0.30006921094270050     
   11.426399999999999        34.973912781008970       0.30026469926113730     
   11.430000000000000        34.981802505786924       0.29881689823079127     
   11.433600000000000        34.940967514108266       0.29941509131499705     
   11.437199999999999        34.535056933741437       0.29842388735150671     
   11.440799999999999        34.984913360620418       0.29893483738174842     
   11.444400000000000        34.758239851635523       0.29916489299009114     
   11.448000000000000        34.412257830346100       0.29857664705828152     
   11.451599999999999        34.996062248288119       0.29991946333838698     
   11.455200000000000        34.473719844563220       0.29817654220078699     
   11.458800000000000        34.997484759933315       0.29930150403741845     
   11.462399999999999        34.715273116039178       0.29755396545088292     
   11.465999999999999        34.833814590464627       0.29776366908774882     
   11.469600000000000        34.474259446668235       0.29665471215659328     
   11.473200000000000        34.403314602642887       0.29693338798812591     
   11.476799999999999        34.747045173008267       0.29746813540249373     
   11.480399999999999        34.912852800026947       0.29969521587634379     
   11.484000000000000        34.711584634686723       0.29894148289434591     
   11.487600000000000        34.649925400118875       0.29849591946611076     
   11.491199999999999        34.722772921744010       0.29896508939252570     
   11.494800000000000        34.475514799863191       0.29996114156767362     
   11.498400000000000        34.552021499856011       0.30005106086555267     
   11.501999999999999        34.721526143439220       0.30131467688186453     
   11.505599999999999        34.601077682368775       0.30040891704558020     
   11.509200000000000        34.932373758910742       0.30134169076557388     
   11.512800000000000        34.812411854036952       0.30088463210458466     
   11.516399999999999        34.971967980495542       0.30065918597252234     
   11.520000000000000        34.710695445663447       0.29938534421092305     
   11.523600000000000        34.530888736273447       0.29829260918354933     
   11.527200000000001        34.535805365936646       0.29696470998864677     
   11.530799999999999        34.493536911799062       0.29609109405682488     
   11.534400000000000        34.737983426096541       0.29603376291959799     
   11.538000000000000        34.309328241757939       0.29496958809352375     
   11.541599999999999        34.599073484830193       0.29543263681687321     
   11.545199999999999        34.487235763568393       0.29554839045776155     
   11.548800000000000        34.642859638332297       0.29642926950379928     
   11.552400000000000        34.424507987482563       0.29622701218451891     
   11.555999999999999        34.811358847887739       0.29759651323453046     
   11.559600000000000        34.556827824633238       0.29643476486252263     
   11.563200000000000        34.596400709348359       0.29703883002488918     
   11.566799999999999        34.993759269559739       0.29650761333387815     
   11.570399999999999        35.163955675689451       0.29706205755459153     
   11.574000000000000        34.788292946093840       0.29571119153708647     
   11.577600000000000        34.815557237307338       0.29673041546194773     
   11.581199999999999        35.138125258327385       0.29646302591763213     
   11.584800000000000        34.731261447438946       0.29569176494524402     
   11.588400000000000        34.767524517057630       0.29549739956618254     
   11.592000000000001        35.109197957828108       0.29663472813534325     
   11.595599999999999        34.866060697263954       0.29605434433072708     
   11.599200000000000        35.187660969695138       0.29734469419310899     
   11.602800000000000        35.227679549314800       0.29788677918560241     
   11.606399999999999        34.594720055085752       0.29828606808459540     
   11.609999999999999        34.538952836160853       0.29795039318007738     
   11.613600000000000        35.149919230239476       0.29923113593501915     
   11.617200000000000        34.895868666152403       0.29908949243201510     
   11.620799999999999        35.446132012960007       0.30004782988460293     
   11.624400000000000        35.437658002221227       0.30000239802497269     
   11.628000000000000        35.147718084102507       0.29827112995507882     
   11.631599999999999        34.903158856058262       0.29876121978415643     
   11.635199999999999        34.653562668974466       0.29670943142767620     
   11.638800000000000        34.798459971443236       0.29673287984499347     
   11.642400000000000        34.803444601215872       0.29560778647244945     
   11.645999999999999        35.289400832397085       0.29534530985169277     
   11.649600000000000        34.721301086847184       0.29396319967367407     
   11.653200000000000        35.165808856915277       0.29587610941859638     
   11.656800000000000        35.311739764427472       0.29553085856725314     
   11.660399999999999        35.432751820012506       0.29646582499845203     
   11.664000000000000        35.016176057267842       0.29506086366143702     
   11.667600000000000        35.106101610158291       0.29497332076175398     
   11.671199999999999        34.744677282810144       0.29403162810757072     
   11.674799999999999        35.235710667188911       0.29601927361262176     
   11.678400000000000        34.940319460474321       0.29447557125393892     
   11.682000000000000        35.157881879890610       0.29499058085714230     
   11.685599999999999        34.695871619464356       0.29481864070249986     
   11.689200000000000        35.446596615575558       0.29643506766432315     
   11.692800000000000        35.307269371225118       0.29490440128602657     
   11.696399999999999        35.678772228736378       0.29561241576747033     
   11.699999999999999        35.437014340079799       0.29560959961911304     
   11.703600000000000        35.356884518524538       0.29462218723191613     
   11.707200000000000        36.008447402476136       0.29613355186672002     
   11.710799999999999        35.739368163369335       0.29537097206649132     
   11.714399999999999        35.365822041909865       0.29495375135584262     
   11.718000000000000        35.304162421716541       0.29453639899532780     
   11.721600000000000        36.057641477358082       0.29622371418530902     
   11.725199999999999        35.832405785336888       0.29356838855923117     
   11.728800000000000        35.620580439492088       0.29385292457166401     
   11.732400000000000        35.568440520624506       0.29284460550693031     
   11.735999999999999        35.718455634194093       0.29393473399052067     
   11.739599999999999        35.577943583064183       0.29288795758970632     
   11.743200000000000        35.652482042732160       0.29411115406430333     
   11.746800000000000        35.639508699414847       0.29311810456093723     
   11.750399999999999        35.946527210803680       0.29473857170153039     
   11.754000000000000        35.934882733708420       0.29388195853157228     
   11.757600000000000        36.241142785536269       0.29486741193039862     
   11.761200000000001        36.361814759774532       0.29461648859661138     
   11.764799999999999        36.050735949170523       0.29485594000642934     
   11.768400000000000        36.280059766511506       0.29458375007746312     
   11.772000000000000        36.554585154590413       0.29591322340829435     
   11.775599999999999        36.289758065778692       0.29509417036315982     
   11.779199999999999        36.590014132758228       0.29586574117325454     
   11.782800000000000        36.543332939482127       0.29474143175264883     
   11.786400000000000        36.730151086235367       0.29511507388601416     
   11.789999999999999        36.837691323985084       0.29557776097415106     
   11.793600000000000        37.000588671783007       0.29565804497076142     
   11.797200000000000        37.537448763794075       0.29671556909103541     
   11.800799999999999        37.242007407171869       0.29613078843454016     
   11.804399999999999        37.746495705205540       0.29724733158916622     
   11.808000000000000        37.135758233298176       0.29524872809252101     
   11.811600000000000        37.680738854694582       0.29622915859438087     
   11.815199999999999        37.764197893950119       0.29539414780998602     
   11.818800000000000        38.244039585875157       0.29713650775578504     
   11.822400000000000        38.363766334119887       0.29675103533895053     
   11.826000000000001        38.573758567148950       0.29737603108400162     
   11.829599999999999        38.381545300723353       0.29617749478770045     
   11.833200000000000        38.856854564809630       0.29875873169612288     
   11.836800000000000        38.606890637826559       0.29757069958970955     
   11.840399999999999        38.753318166029075       0.29841402846254328     
   11.843999999999999        39.241894064620894       0.29864509480888751     
   11.847600000000000        39.633771891157409       0.29987152027707270     
   11.851200000000000        39.992094836031825       0.29933209690457047     
   11.854799999999999        40.440035103283762       0.30033203788976387     
   11.858400000000000        40.540865228686442       0.30050615323252300     
   11.862000000000000        40.807049678633469       0.30136772348270430     
   11.865599999999999        41.236547976611661       0.30246266957382806     
   11.869199999999999        41.475728887968380       0.30354475756945354     
   11.872800000000000        41.303646059320840       0.30323114965312925     
   11.876400000000000        41.625605995139651       0.30329826866656867     
   11.879999999999999        42.078948825501136       0.30391732035048724     
   11.883599999999999        42.257291448116632       0.30296632744676893     
   11.887200000000000        42.895320522158300       0.30470164368392116     
   11.890800000000000        42.565104756063562       0.30349372214932019     
   11.894399999999999        43.482232205667891       0.30550641381916432     
   11.898000000000000        43.755491786490111       0.30547302783709102     
   11.901600000000000        44.397022536850656       0.30625997593601656     
   11.905199999999999        44.751625300769781       0.30658949829575466     
   11.908799999999999        45.366515300364426       0.30784674961893199     
   11.912400000000000        45.398765460464148       0.30800136768279468     
   11.916000000000000        46.003805779148223       0.30998379042435209     
   11.919599999999999        46.559903608441843       0.31048637326650919     
   11.923200000000000        47.906415760720193       0.31309790416152611     
   11.926800000000000        47.904293957465001       0.31154312732593581     
   11.930400000000001        48.509479195749506       0.31695977855462482     
   11.933999999999999        48.977724519588563       0.31325569924545998     
   11.937600000000000        49.516985838621935       0.31492168312232705     
   11.941200000000000        49.654713051187528       0.31502687059873419     
   11.944799999999999        50.686703278570619       0.31558758624322669     
   11.948399999999999        51.464657700080124       0.31602462424622030     
   11.952000000000000        52.330331509150113       0.31735341719477184     
   11.955600000000000        53.259763733515911       0.31802203278631758     
   11.959199999999999        53.855678662440837       0.31923112416228283     
   11.962800000000000        54.581132688695185       0.32148280757981107     
   11.966400000000000        55.357913805719036       0.32165867285523037     
   11.969999999999999        56.480639382596706       0.32414290241442317     
   11.973599999999999        56.788637862169836       0.32378801883129871     
   11.977200000000000        58.038270180737328       0.32617448700788204     
   11.980800000000000        58.628492201865825       0.32575964052895806     
   11.984399999999999        59.804107565838748       0.32902557007604649     
   11.988000000000000        60.669993126113013       0.32961239852861590     
   11.991600000000000        61.840944435261662       0.33201887249387890     
   11.995200000000001        62.447679909061769       0.33211798159663830     
   11.998799999999999        63.867216707980859       0.33629482224079754     
   12.002400000000000        64.899576731008239       0.33641447776832462     
   12.006000000000000        65.932380566792943       0.33819081335250467     
   12.009599999999999        67.033658055815380       0.33849414728614863     
   12.013199999999999        68.898616533648905       0.34223578679226985     
   12.016800000000000        69.704534297631682       0.34234400224173767     
   12.020400000000000        70.693680391575228       0.34459945838468869     
   12.023999999999999        71.321363426007565       0.34371566763072031     
   12.027600000000000        72.266593955707251       0.34531081247464929     
   12.031200000000000        73.301849425005912       0.34635806425492888     
   12.034799999999999        74.934494243102264       0.34865726603747199     
   12.038399999999999        76.185578731301248       0.34919611587255128     
   12.042000000000000        77.223067274264906       0.35132102777146723     
   12.045600000000000        78.952967531129616       0.35361178628812018     
   12.049199999999999        80.348072723083405       0.35566752815304420     
   12.052800000000000        81.446574989980931       0.36181675732432006     
   12.056400000000000        82.627142396839133       0.35907604012204947     
   12.060000000000000        84.630228239886662       0.36266513398040706     
   12.063599999999999        85.293626145884616       0.36188799892695761     
   12.067200000000000        86.262902599469101       0.36656730957096872     
   12.070800000000000        88.218297478178869       0.36510762182160311     
   12.074399999999999        89.455381261305476       0.36824175473743281     
   12.077999999999999        90.802846307803009       0.36884835397292703     
   12.081600000000000        92.916769315451575       0.37231363916365029     
   12.085200000000000        94.591240952594006       0.37345095841749637     
   12.088799999999999        96.040487546642666       0.37637586219781266     
   12.092400000000000        97.022995590153698       0.37585555843683427     
   12.096000000000000        98.415165180892117       0.37897159002111558     
   12.099599999999999        99.389408521104031       0.37940410558158288     
   12.103199999999999        100.86899282655938       0.38277857597340503     
   12.106800000000000        102.04106917757316       0.38331774490201814     
   12.110400000000000        104.15227588705412       0.38679671690940709     
   12.113999999999999        105.03981409276341       0.38695470761105527     
   12.117599999999999        106.38635144180587       0.38957169279019982     
   12.121200000000000        107.73529123256480       0.39046759346551807     
   12.124800000000000        109.05306928755542       0.39187291087650195     
   12.128399999999999        110.00456317083190       0.39240716198908854     
   12.132000000000000        111.61575627026937       0.39416769469596896     
   12.135600000000000        112.38444447344889       0.39595282763679213     
   12.139199999999999        113.85033111143396       0.39755081656791563     
   12.142799999999999        115.14862281636233       0.39903724389947992     
   12.146400000000000        115.67809809010393       0.39873489635318171     
   12.150000000000000        117.54608845343117       0.40139953343241008     
   12.153599999999999        118.90371271277792       0.40166298436924064     
   12.157200000000000        120.12886537781478       0.40396884158290869     
   12.160800000000000        120.83904373370680       0.40451479851264316     
   12.164400000000001        121.34325077292667       0.40680641591895761     
   12.167999999999999        122.23255024341810       0.40603124717021277     
   12.171600000000000        123.49192959190054       0.40908375099898547     
   12.175200000000000        124.46818406987883       0.40825640701954091     
   12.178799999999999        125.10212125480216       0.41015802895873760     
   12.182399999999999        124.20902820721217       0.40791291517800560     
   12.186000000000000        125.68978584355779       0.41114364983710305     
   12.189600000000000        126.26522862986963       0.41008481071813419     
   12.193199999999999        126.61200717631539       0.41208819792129481     
   12.196800000000000        127.40549757935098       0.41161223241576428     
   12.200400000000000        128.04827984893112       0.41431790140967828     
   12.203999999999999        127.88608608767959       0.41296615432763406     
   12.207599999999999        128.40693422091644       0.41368046809635756     
   12.211200000000000        128.93057916585647       0.41430713513742562     
   12.214800000000000        128.42871332598892       0.41384199091352564     
   12.218399999999999        129.05253898899076       0.41474441595823014     
   12.222000000000000        128.83735665014379       0.41314407077505388     
   12.225600000000000        128.68617092145172       0.41344448078452595     
   12.229200000000001        127.38705959132029       0.41108388736592955     
   12.232799999999999        127.97059962227755       0.41279340609157122     
   12.236400000000000        127.27073406487987       0.41238482373843655     
   12.240000000000000        126.86687875853202       0.41197659109377660     
   12.243599999999999        126.19424761820488       0.40994691705801034     
   12.247199999999999        126.74030491834033       0.41186755385988316     
   12.250800000000000        126.02895625419484       0.40984741986987083     
   12.254400000000000        125.56944667644822       0.41014079407384813     
   12.257999999999999        124.57768470345134       0.40947322711737710     
   12.261600000000000        123.42428998705613       0.41059740908029002     
   12.265200000000000        121.89793262602647       0.40421515755899196     
   12.268799999999999        121.75520964708359       0.41814211959810171     
   12.272399999999999        120.75221237031609       0.42552833131093609     
   12.276000000000000        119.41654271646524       0.45003094222143664     
   12.279600000000000        118.68104602750688       0.40027039204951248     
   12.283199999999999        118.04347693873281       0.41888901449297727     
   12.286799999999999        116.05424913745711       0.41438701759420199     
   12.290400000000000        115.09539796561100       0.43638761407923587     
   12.294000000000000        114.10586865248530       0.42048109201106343     
   12.297599999999999        113.11079020023821       0.39547317597014181     
   12.301200000000000        111.88564917444135       0.41286431977901655     
   12.304800000000000        110.20579252913696       0.39765383095355528     
   12.308399999999999        109.23184322460929       0.40067780939684106     
   12.311999999999999        107.47896596887750       0.39927176709912265     
   12.315600000000000        106.19778105623419       0.38676478308887485     
   12.319200000000000        104.85309422733370       0.38664650111331744     
   12.322799999999999        104.06574694332994       0.40166127878751512     
   12.326400000000000        101.88328030261422       0.44043820586698657     
   12.330000000000000        100.79863730515262       0.41980773804607441     
   12.333599999999999        98.781916975850052       0.38981830491892894     
   12.337199999999999        97.859635727263992       0.40772815887638503     
   12.340800000000000        96.106170445560991       0.38289394968537271     
   12.344400000000000        94.718786072032273       0.39513865099191614     
   12.347999999999999        92.726976082294286       0.37131096866476715     
   12.351599999999999        91.865341777048187       0.36838414291006755     
   12.355200000000000        90.137240291689167       0.40801118113806401     
   12.358800000000000        88.662257669974338       0.37065097763207622     
   12.362399999999999        87.326107190948832       0.36941586334101284     
   12.366000000000000        86.019109997483653       0.39110899400317228     
   12.369600000000000        84.172927486488248       0.35785152993861413     
   12.373199999999999        83.553177599537108       0.35774300793845687     
   12.376799999999999        82.136239933510836       0.37163447447633607     
   12.380400000000000        80.331857487558295       0.35226425695190094     
   12.384000000000000        78.603380612448746       0.37308487195090767     
   12.387599999999999        77.639790966862719       0.38496819438167096     
   12.391200000000000        76.220753754177352       0.38976062782073617     
   12.394800000000000        74.955225159896855       0.36172161671285075     
   12.398400000000001        73.255162953675381       0.36172584556765452     
   12.401999999999999        72.599414744470181       0.34279357918092385     
   12.405600000000000        71.593570650518572       0.35250987154621938     
   12.409200000000000        69.532789269805690       0.33925130637377826     
   12.412799999999999        68.717052710346195       0.33684632367093809     
   12.416399999999999        67.902756281576188       0.34522546574295609     
   12.420000000000000        66.415681759779972       0.33348109923370672     
   12.423600000000000        65.052618154952171       0.33039555584564362     
   12.427199999999999        63.524924019084359       0.33365954845670465     
   12.430800000000000        62.279813647424035       0.32617268401783128     
   12.434400000000000        61.558849816208436       0.32663500466471246     
   12.437999999999999        60.259996724298858       0.33098980821385443     
   12.441599999999999        59.443508752625405       0.32353665959644784     
   12.445200000000000        58.267865143883711       0.32143539698275753     
   12.448800000000000        57.521764104847094       0.32163058367254416     
   12.452399999999999        56.709161974941239       0.31989670525905711     
   12.456000000000000        56.339970868880691       0.31916511686803195     
   12.459600000000000        55.077333326484336       0.31657586761931739     
   12.463200000000001        54.084197841815488       0.31553972748620585     
   12.466799999999999        52.673562114845197       0.32096390752266857     
   12.470400000000000        51.969522279897916       0.31205667830086786     
   12.474000000000000        51.390788559529319       0.31105185920563366     
   12.477599999999999        50.870150656319773       0.30997076139335633     
   12.481199999999999        49.949515213623677       0.30915991054074926     
   12.484800000000000        49.099279813412380       0.30677082004634054     
   12.488400000000000        48.509533253061726       0.30593328061477332     
   12.491999999999999        47.701386969744362       0.30424174377071261     
   12.495600000000000        46.919474988352157       0.30336585432517860     
   12.499200000000000        46.484846859133228       0.30224901732853043     
   12.502799999999999        45.767771100057864       0.30225137822534398     
   12.506399999999999        45.343811541022006       0.30071128876678721     
   12.510000000000000        44.440188765183009       0.29986629525653496     
   12.513600000000000        43.913809973719452       0.29791212721454502     
   12.517199999999999        43.472433764971321       0.29817148201995952     
   12.520799999999999        42.958657762163256       0.29582459284506307     
   12.524400000000000        42.431153935991162       0.29588902219890872     
   12.528000000000000        41.281324376960740       0.29260706634980799     
   12.531599999999999        41.071499042728774       0.29349630293753093     
   12.535200000000000        40.754198038971907       0.29178985069948882     
   12.538800000000000        40.457729156244447       0.29220801982305727     
   12.542399999999999        39.979342566501359       0.29096166986915950     
   12.545999999999999        39.343233977552465       0.28996794348733745     
   12.549600000000000        38.860941852925947       0.28898512551253908     
   12.553200000000000        38.422790181443943       0.28872209124522652     
   12.556799999999999        38.181546768694105       0.28792436516067249     
   12.560400000000000        37.904811515254082       0.28706324281141032     
   12.564000000000000        37.498787211431150       0.28684763265848695     
   12.567599999999999        37.245521403635152       0.28627842318922075     
   12.571199999999999        37.334004567044282       0.28633162441704618     
   12.574800000000000        36.597492330180614       0.28456625034388167     
   12.578400000000000        36.454230478181785       0.28475958076102514     
   12.581999999999999        35.729496826144555       0.28308198417746439     
   12.585599999999999        35.459737609573452       0.28365752558329810     
   12.589200000000000        35.589549664890470       0.28321333900196244     
   12.592800000000000        35.399494941825665       0.28386556786512823     
   12.596399999999999        35.211625430446666       0.28274438292239390     
   12.600000000000000        34.991199728506132       0.28339133434732605     
   12.603600000000000        34.345109099985834       0.28064382020676876     
   12.607199999999999        34.278041762195222       0.28179277445935774     
   12.610799999999999        34.482648102147195       0.28093512290973616     
   12.614400000000000        34.251111139997576       0.28114149281939815     
   12.618000000000000        33.975915150960311       0.27978503811308464     
   12.621599999999999        33.926605177036961       0.28028667694513260     
   12.625200000000000        33.474098183955576       0.27879222470255210     
   12.628800000000000        33.139027808427862       0.27803870240613865     
   12.632400000000001        33.084508148492617       0.27797118308537189     
   12.635999999999999        33.276592607122240       0.27874217698586129     
   12.639600000000000        32.373142353031085       0.27698807047367208     
   12.643200000000000        32.291697310868386       0.27685496524423026     
   12.646799999999999        32.515456900473836       0.27735032911271351     
   12.650399999999999        32.789920291876669       0.27780651748966473     
   12.654000000000000        32.310141640652802       0.27694105596964669     
   12.657600000000000        32.388769726917936       0.27687384910591756     
   12.661199999999999        32.191998803809085       0.27721169442955962     
   12.664800000000000        31.966364724863030       0.27634853147072524     
   12.668400000000000        31.595782402193773       0.27649730288345081     
   12.671999999999999        31.612925959042855       0.27534773638138804     
   12.675599999999999        31.245886509099179       0.27562257569869630     
   12.679200000000000        31.165052267795151       0.27458506518875536     
   12.682800000000000        31.347754826070624       0.27580648773601596     
   12.686399999999999        31.100358062673298       0.27485030747798261     
   12.690000000000000        31.239262909323820       0.27587357746574437     
   12.693600000000000        31.101660153607860       0.27419761384800750     
   12.697200000000000        31.096826632573485       0.27497637117547019     
   12.700799999999999        30.856890558085031       0.27431924787937573     
   12.704400000000000        30.915812586492766       0.27481259304422112     
   12.708000000000000        30.849402403860889       0.27401173110343818     
   12.711599999999999        30.927528632621055       0.27511428284944256     
   12.715199999999999        30.599297489082556       0.27403757170189075     
   12.718800000000000        30.489512532148659       0.27381603684860889     
   12.722400000000000        30.813668789767881       0.27439790110937212     
   12.725999999999999        30.457744550786792       0.27343282472112612     
   12.729600000000000        30.314185280087052       0.27291824949354798     
   12.733200000000000        29.738250223252649       0.27199120171106372     
   12.736799999999999        30.144795663805731       0.27245260406741184     
   12.740399999999999        30.364281600418973       0.27290012301169980     
   12.744000000000000        30.019285762991721       0.27280742079933440     
   12.747600000000000        29.843652107573774       0.27183002031906039     
   12.751199999999999        30.211558737472078       0.27263084129725457     
   12.754799999999999        29.869555334183332       0.27124303986143766     
   12.758400000000000        30.218963327930897       0.27249979125091439     
   12.762000000000000        30.001733284221356       0.27124598652531889     
   12.765599999999999        30.122901297435039       0.27205374064749882     
   12.769200000000000        30.064814272222968       0.27104425467721971     
   12.772800000000000        30.031992108120782       0.27186956353179426     
   12.776399999999999        29.930580936085551       0.27070500513731049     
   12.779999999999999        30.051527901373003       0.27216391863981781     
   12.783600000000000        29.648496449409716       0.27093279280586907     
   12.787200000000000        29.843850331603527       0.27157098009266833     
   12.790799999999999        29.678814055706642       0.27104462670534718     
   12.794400000000000        29.615970280565726       0.27178283590148239     
   12.798000000000000        29.524066657043395       0.27093821736389878     
   12.801600000000001        29.725404257968574       0.27150297485029184     
   12.805199999999999        29.801275355925988       0.27144380035263782     
   12.808800000000000        29.642228735791377       0.27193208005936059     
   12.812400000000000        29.345433679403751       0.27214370652080488     
   12.815999999999999        29.354762022482895       0.27238470449526542     
   12.819599999999999        29.671488406855151       0.27267608954006889     
   12.823200000000000        29.626908955528663       0.27224246375375044     
   12.826800000000000        29.120014111290967       0.27128205155918533     
   12.830399999999999        28.845986347372339       0.27025916898158420     
   12.834000000000000        29.228275408516318       0.27114494911693837     
   12.837600000000000        29.489381031020788       0.27119849374665628     
   12.841199999999999        29.472295719690152       0.27172818783225960     
   12.844799999999999        29.368336917947449       0.27087342373023221     
   12.848400000000000        29.799016843659309       0.27209330364646378     
   12.852000000000000        29.443193240719292       0.26967276761008258     
   12.855599999999999        29.467713934136146       0.27051511545268181     
   12.859200000000000        29.372121270254205       0.26894130523663673     
   12.862800000000000        29.775419059391560       0.27045223524919076     
   12.866400000000001        29.027486922313035       0.26856859873830669     
   12.869999999999999        29.400397956222470       0.26919062517444414     
   12.873600000000000        29.347610532267176       0.26845070647065905     
   12.877200000000000        29.088789917515172       0.26837516214085416     
   12.880799999999999        28.970822956787856       0.26778858642180997     
   12.884399999999999        29.546162462798716       0.26943286080851964     
   12.888000000000000        29.416778268800353       0.26878504810224985     
   12.891600000000000        29.262489332792885       0.26903231270978345     
   12.895199999999999        29.124953814657289       0.26842200254308402     
   12.898800000000000        29.224909626944410       0.26881982443470481     
   12.902400000000000        29.209071982173441       0.26916317565610998     
   12.905999999999999        28.828116281673552       0.26802198201895455     
   12.909599999999999        29.182734624185972       0.26998893533281831     
   12.913200000000000        29.003160638793645       0.26922859201607152     
   12.916800000000000        29.287021103615942       0.27070240565601139     
   12.920399999999999        28.916402759808268       0.26953067287242632     
   12.923999999999999        29.008468084833176       0.27032097156443080     
   12.927600000000000        29.301240988762331       0.26934526258622399     
   12.931200000000000        28.925455272094577       0.26902539281838617     
   12.934799999999999        28.654026224389941       0.26786362211981574     
   12.938400000000000        29.100203061225955       0.26959258169962286     
   12.942000000000000        29.349550364723314       0.26938146164040583     
   12.945599999999999        29.208424112118895       0.26934569282270493     
   12.949199999999999        29.180086045732843       0.26791160262586866     
   12.952800000000000        29.207012493170865       0.26845400199189068     
   12.956400000000000        29.083365265889221       0.26773144264403909     
   12.959999999999999        29.319746657011695       0.26869385846448063     
   12.963600000000000        29.300435622393547       0.26799507148161372     
   12.967200000000000        28.975230337759434       0.26762490067404138     
   12.970799999999999        28.958791944194978       0.26737882916202499     
   12.974399999999999        29.186193617896699       0.26843563796877323     
   12.978000000000000        29.293978187094922       0.26809732403805420     
   12.981600000000000        29.241882623263344       0.26855558450895328     
   12.985199999999999        29.495566352482843       0.26857213217545162     
   12.988799999999999        29.609425348156062       0.26897794241802114     
   12.992400000000000        29.678733203085084       0.26922443349843034     
   12.996000000000000        29.547060163875809       0.26876268079083293     
   12.999599999999999        29.304180161180582       0.26910399683384140     
   13.003200000000000        29.115962957635187       0.26836208870998601     
   13.006800000000000        29.431390231554502       0.26959169094367130     
   13.010399999999999        29.403282034129127       0.26904931027414103     
   13.013999999999999        29.983440413466671       0.27083950648669902     
   13.017600000000000        29.908473818604495       0.26954765492573751     
   13.021200000000000        29.953250187085263       0.27053905990382066     
   13.024799999999999        29.863341815074588       0.26950924129742482     
   13.028400000000000        29.662689019388772       0.26978927477031939     
   13.032000000000000        29.526048752263073       0.26869419866162975     
   13.035600000000001        29.806744560764614       0.26989015944541622     
   13.039199999999999        29.914875700184339       0.26945971297365218     
   13.042800000000000        30.472786142194444       0.27095184406844447     
   13.046400000000000        30.228548932163520       0.26979802016204735     
   13.049999999999999        30.463820001492177       0.27017643954808079     
   13.053599999999999        30.639115803742463       0.26983672610122872     
   13.057200000000000        30.869564069808671       0.27162903209474398     
   13.060800000000000        30.822491201822359       0.27094011030477233     
   13.064399999999999        30.607147607908953       0.27069759161036705     
   13.068000000000000        30.648375861806489       0.27010526963307413     
   13.071600000000000        31.166266747495474       0.27089153437972868     
   13.075199999999999        30.861144864131639       0.27022894502692640     
   13.078799999999999        31.172824633410439       0.26988751739071443     
   13.082400000000000        31.480825989579628       0.27114569489148860     
   13.086000000000000        31.210136966192508       0.27033268750526590     
   13.089599999999999        31.759790630781794       0.27190558296262762     
   13.093200000000000        31.688187864233562       0.27103773220044441     
   13.096800000000000        32.002345968928310       0.27193417699809480     
   13.100400000000000        32.081792271730691       0.27092404689031291     
   13.103999999999999        32.354283223546332       0.27209545169471261     
   13.107600000000000        32.462656925382298       0.27162313110352931     
   13.111200000000000        32.445640838387632       0.27222754487289091     
   13.114799999999999        32.359260878883092       0.27108949896117362     
   13.118399999999999        32.808156781336891       0.27319280550997166     
   13.122000000000000        33.195707292632257       0.27316161031621816     
   13.125600000000000        33.339488292865880       0.27387933464787295     
   13.129199999999999        33.233375712644388       0.27264035863649771     
   13.132800000000000        33.054754974575218       0.27331587138800534     
   13.136400000000000        33.344931330584288       0.27366799440953588     
   13.139999999999999        33.888792914441474       0.27533533433929547     
   13.143599999999999        34.198841922736207       0.27499850514232460     
   13.147200000000000        34.044814750387140       0.27504320149275302     
   13.150800000000000        34.362027465263935       0.27785244010051779     
   13.154399999999999        34.626477573386495       0.27602818333841644     
   13.157999999999999        34.893471633616059       0.27671169490822445     
   13.161600000000000        35.110843670218330       0.27658059516556355     
   13.165200000000000        35.474684310223417       0.27747410059536354     
   13.168799999999999        35.513583963093751       0.27715375245503976     
   13.172400000000000        35.668101932148765       0.27800359035709127     
   13.176000000000000        36.093637251359809       0.27728641635171836     
   13.179599999999999        36.247827869242656       0.27806316570502193     
   13.183199999999999        36.588542434596214       0.27792178114373739     
   13.186800000000000        36.890211704039473       0.27986547863345906     
   13.190400000000000        36.972045790615219       0.27950606056288235     
   13.193999999999999        37.390565471179940       0.28056243140411041     
   13.197600000000000        37.812882062760238       0.28065428153335514     
   13.201200000000000        37.825392912628722       0.28169164906025507     
   13.204799999999999        38.536403554393971       0.28221996291383589     
   13.208399999999999        39.131493662670479       0.28391241295941971     
   13.212000000000000        38.913447452718572       0.28254914009645798     
   13.215600000000000        39.056030008804534       0.28361760216906945     
   13.219199999999999        39.422555271523564       0.28351219027530161     
   13.222799999999999        39.843067838927581       0.28505496880908965     
   13.226400000000000        39.715737307557305       0.28437352614607264     
   13.230000000000000        40.591702776414550       0.28651339827659600     
   13.233599999999999        41.209330087710150       0.28711745752016277     
   13.237200000000000        41.247370812605624       0.28772871661188248     
   13.240800000000000        41.160676533422944       0.28829745666758050     
   13.244399999999999        41.692167969220947       0.28917301689331726     
   13.247999999999999        42.062375577296507       0.28997937172527638     
   13.251600000000000        41.975893279409568       0.28958935567004696     
   13.255200000000000        42.759368329254215       0.29178073788171177     
   13.258799999999999        43.210811365659666       0.29153539371413068     
   13.262400000000000        43.461698929839173       0.29281677064009620     
   13.266000000000000        43.614878673711864       0.29152256274911709     
   13.269600000000001        44.137040238078917       0.29686792503506682     
   13.273199999999999        43.998821298053358       0.29130410102961729     
   13.276800000000000        44.500086663472558       0.29189546737754024     
   13.280400000000000        44.429543628974855       0.29082168747310189     
   13.283999999999999        45.567569987198645       0.29343969075142734     
   13.287599999999999        45.315269512891270       0.29213685881198936     
   13.291200000000000        45.789804127957744       0.29349495861069658     
   13.294800000000000        46.243179030779665       0.29292018864537406     
   13.298399999999999        46.512159138913205       0.29438763656759936     
   13.302000000000000        46.363126388907212       0.29407825903329621     
   13.305600000000000        47.055672706020516       0.29617024565532751     
   13.309199999999999        46.839439544274370       0.29494052734408560     
   13.312799999999999        47.400606970909735       0.29623442549186690     
   13.316400000000000        47.690054742399752       0.29678619470002049     
   13.320000000000000        47.985383764612877       0.29690766621125947     
   13.323599999999999        48.326065089275176       0.29740914294458004     
   13.327199999999999        48.383731596068543       0.29682511803389322     
   13.330800000000000        48.932117710030454       0.29842698456056432     
   13.334400000000000        49.109771790271509       0.29864356088317429     
   13.337999999999999        49.434698523589482       0.29970166661928244     
   13.341600000000000        49.327253180599811       0.29853396105988034     
   13.345200000000000        49.573610122095992       0.29975494451019302     
   13.348799999999999        50.082850718805105       0.29947318444769466     
   13.352399999999999        49.729003568827892       0.29996438390632996     
   13.356000000000000        49.964917180867644       0.29987538484428283     
   13.359600000000000        50.331080740789318       0.30091601985211441     
   13.363199999999999        50.613153542135194       0.30004040172587038     
   13.366800000000000        50.749741533319494       0.30236422724732215     
   13.370400000000000        50.666995289172576       0.30121397562434132     
   13.373999999999999        50.640059677185050       0.30129753804077430     
   13.377599999999999        50.198230234352778       0.29905104239514413     
   13.381200000000000        50.729664789864607       0.30043541225864528     
   13.384800000000000        50.831811032945531       0.29940077580742008     
   13.388399999999999        50.440737885331501       0.29998963506201853     
   13.391999999999999        50.470940595880194       0.29939613328912712     
   13.395600000000000        50.600291203111674       0.30011520315499657     
   13.399200000000000        50.479622064197656       0.29954168352715999     
   13.402799999999999        50.958234752873153       0.30014328820267872     
   13.406400000000000        50.702211909717334       0.29920431473564041     
   13.410000000000000        50.683917180680368       0.29908341343095074     
   13.413599999999999        50.471316189287961       0.29918151787339126     
   13.417199999999999        50.528750908999697       0.29932793963298487     
   13.420800000000000        50.238398660740600       0.29970328695042631     
   13.424400000000000        49.978597578627770       0.29888479757195963     
   13.427999999999999        49.663422997670295       0.29914880170560504     
   13.431600000000000        49.679499322149724       0.29814649959157291     
   13.435200000000000        49.254332503622976       0.29792704510218310     
   13.438799999999999        49.179198459382903       0.29762908143475914     
   13.442399999999999        49.401188449293997       0.29887271027401385     
   13.446000000000000        49.079478517574856       0.29687403461360390     
   13.449600000000000        48.708815113943245       0.29762726144134810     
   13.453199999999999        48.144048017757676       0.29549702158440661     
   13.456799999999999        48.523091497305920       0.29701430571173659     
   13.460400000000000        48.450141477465081       0.29547010710883531     
   13.464000000000000        47.642122180994626       0.29540208300513404     
   13.467599999999999        47.537979960555177       0.29354078600696698     
   13.471200000000000        47.178507045367112       0.29379133522641399     
   13.474800000000000        46.877216546322686       0.29239017727267558     
   13.478399999999999        46.677549846138014       0.29255572101329108     
   13.481999999999999        46.455872956344706       0.29167113057025201     
   13.485600000000000        46.017403727513141       0.29444330549207087     
   13.489200000000000        45.877065159579743       0.29071012928633422     
   13.492799999999999        45.592270002381909       0.29016424874676577     
   13.496400000000000        44.956759157050371       0.28923043271437809     
   13.500000000000000        44.482101492466221       0.28882720530448813     
   13.503600000000000        44.631047728203527       0.29012509489705701     
   13.507199999999999        44.438432983942931       0.28881220998036627     
   13.510800000000000        44.257343871102833       0.28877978165149498     
   13.514400000000000        43.678254285229571       0.28761882886008594     
   13.517999999999999        43.413128691765138       0.28744993279781555     
   13.521599999999999        42.608551465749237       0.28577141925675109     
   13.525200000000000        42.487195253634027       0.28596196477853325     
   13.528800000000000        42.261698008764206       0.28480392213890976     
   13.532399999999999        41.684350114975885       0.28452537544096113     
   13.536000000000000        41.579267658782840       0.28377204780886200     
   13.539600000000000        40.902874554370470       0.28338862793266278     
   13.543199999999999        40.497141579676672       0.28153705355862146     
   13.546799999999999        40.656118332473277       0.28194043183616457     
   13.550400000000000        40.123108332499974       0.28011029008498950     
   13.554000000000000        39.842269181572689       0.28046979964619984     
   13.557599999999999        39.508255163132816       0.27934757163301283     
   13.561199999999999        39.145726098581669       0.27925040527013117     
   13.564800000000000        38.827297519800226       0.27800347665029534     
   13.568400000000000        38.669085129209790       0.27820808963837879     
   13.571999999999999        38.455773224233823       0.27749394955452500     
   13.575600000000000        37.387320728083431       0.27561564283813511     
   13.579200000000000        37.754882126825862       0.27599821221056348     
   13.582799999999999        37.232864521268624       0.27527773577096254     
   13.586399999999999        37.365334671095944       0.27581277089781586     
   13.590000000000000        36.938406568514601       0.27439097804640450     
   13.593600000000000        36.582194270087115       0.27379334975947767     
   13.597199999999999        35.997011105305788       0.27229337740923903     
   13.600800000000000        35.709201836675447       0.27210536944234454     
   13.604400000000000        35.789229419352537       0.27191712060053808     
   13.607999999999999        35.691481480447450       0.27364143034809568     
   13.611599999999999        34.965253845064019       0.27172508153381003     
   13.615200000000000        34.574517667407932       0.27189813967452781     
   13.618800000000000        34.320572765510633       0.27047411677767852     
   13.622399999999999        34.005921660807779       0.27132025497806544     
   13.625999999999999        33.439148670958204       0.26916673361660304     
   13.629600000000000        33.417355281003807       0.26968209770973206     
   13.633200000000000        33.359259364968104       0.26847689067631370     
   13.636799999999999        33.366595653759873       0.26934480386546100     
   13.640400000000000        32.984688678493129       0.26860984810332456     
   13.644000000000000        32.922603858404813       0.26851714321656706     
   13.647599999999999        32.155230489433315       0.26609057057414659     
   13.651199999999999        32.104235665017107       0.26621832642153986     
   13.654800000000000        31.858134181234377       0.26534307173663352     
   13.658400000000000        32.195775038918711       0.26658493209613876     
   13.661999999999999        31.870648286930649       0.26531608567450066     
   13.665600000000000        31.798840957613280       0.26528944397646387     
   13.669200000000000        31.453199699797818       0.26503584880985337     
   13.672800000000001        31.277105259720713       0.26429032094663235     
   13.676399999999999        31.487836359801818       0.26481654201686811     
   13.680000000000000        30.779841071728885       0.26311228407991988     
   13.683600000000000        30.577931469390055       0.26310430512306782     
   13.687199999999999        30.083869785700351       0.26139218066504755     
   13.690799999999999        30.199830078722009       0.26250527037536847     
   13.694400000000000        30.163792421421217       0.26150692091959182     
   13.698000000000000        29.919080333849195       0.26192605095101140     
   13.701599999999999        29.673064493058781       0.26049704331787449     
   13.705200000000000        29.921966230962255       0.26178707352203884     
   13.708800000000000        29.768482491967958       0.26090599082700289     
   13.712399999999999        29.839425697187504       0.26199249548180370     
   13.715999999999999        29.230455433182396       0.26010705714709303     
   13.719600000000000        29.508547079824286       0.26097644782936530     
   13.723200000000000        29.685519522330260       0.26046425291847480     
   13.726799999999999        29.311918955424307       0.26029623556402626     
   13.730399999999999        29.365627576239675       0.25999171505949464     
   13.734000000000000        28.901437166577693       0.25971467199912124     
   13.737600000000000        28.993438866418035       0.25964410424916845     
   13.741199999999999        28.592147441256976       0.25854363782184431     
   13.744800000000000        28.559075411299883       0.25752403050313349     
   13.748400000000000        28.311960205790978       0.25675579524652209     
   13.751999999999999        28.610083672852902       0.25746027798268717     
   13.755599999999999        28.414561185542997       0.25692497658448099     
   13.759200000000000        28.124170675457723       0.25637352734455893     
   13.762800000000000        27.841155884936981       0.25583206418300247     
   13.766399999999999        27.580693451432552       0.25545357080422176     
   13.770000000000000        27.655105482182176       0.25694995913730728     
   13.773600000000000        27.655888114933482       0.25568595402440841     
   13.777199999999999        27.779850063803206       0.25542369468918957     
   13.780799999999999        27.713208155754206       0.25618211010136943     
   13.784400000000000        27.621709686507529       0.25487703796887645     
   13.788000000000000        27.520836544807860       0.25537495159864881     
   13.791599999999999        27.607606039914796       0.25489699535292248     
   13.795199999999999        27.541336783901794       0.25574970989610224     
   13.798800000000000        27.077127560558161       0.25432767767456316     
   13.802400000000000        27.167527646147509       0.25614204969045673     
   13.805999999999999        27.073261494851863       0.25518859665011823     
   13.809600000000000        27.216634360600978       0.25625933534594192     
   13.813200000000000        27.127180833473378       0.25560488950496235     
   13.816799999999999        27.185992807815275       0.25650997577732604     
   13.820399999999999        27.150951102883372       0.25600852311711475     
   13.824000000000000        27.149896382971388       0.25670479768541365     
   13.827600000000000        26.667319843830974       0.25551761057128747     
   13.831199999999999        27.215810218320659       0.25649865928282034     
   13.834800000000000        27.257968959908105       0.25662914431660022     
   13.838400000000000        27.045944775112261       0.25631124024497914     
   13.841999999999999        27.094210237902129       0.25549068435336963     
   13.845599999999999        26.979851127820321       0.25486317252023150     
   13.849200000000000        26.760746698891868       0.25464481056726079     
   13.852800000000000        26.719430524831690       0.25405413603147498     
   13.856399999999999        26.696360567800916       0.25500137426992664     
   13.859999999999999        26.661139625816254       0.25447865341483727     
   13.863600000000000        27.246227138766915       0.25578317629640690     
   13.867200000000000        26.767303614214349       0.25419832568075085     
   13.870799999999999        26.736296338448714       0.25507079603882127     
   13.874400000000000        26.595103841550198       0.25450640284043485     
   13.878000000000000        26.470721533203573       0.25456136764777559     
   13.881599999999999        26.669689872547384       0.25418788087285749     
   13.885199999999999        26.653827887328728       0.25482725840626574     
   13.888800000000000        26.442789804014993       0.25387936701419961     
   13.892400000000000        26.386855087169533       0.25442129497968963     
   13.895999999999999        26.527885635061104       0.25390364051009590     
   13.899600000000000        26.446791685737704       0.25420993680183795     
   13.903200000000000        26.210856017276718       0.25306101342623455     
   13.906800000000000        26.225601355032531       0.25341796057641575     
   13.910399999999999        26.151983853778976       0.25294843570575365     
   13.914000000000000        26.270872655741066       0.25315399346629258     
   13.917600000000000        26.356560182871103       0.25285920341105483     
   13.921199999999999        26.635473766098269       0.25366818448140166     
   13.924799999999999        26.094441479256020       0.25247517745308390     
   13.928400000000000        25.947518842028455       0.25217365564000704     
   13.932000000000000        25.938816874627001       0.25215029387007915     
   13.935599999999999        26.358213548571165       0.25275416941754458     
   13.939200000000000        25.872653361209341       0.25185202056864842     
   13.942800000000000        26.396754977984511       0.25235590908547212     
   13.946399999999999        26.485930016146849       0.25329610423860566     
   13.949999999999999        26.098934080792269       0.25202160185123129     
   13.953600000000000        26.207239820504807       0.25262691625969297     
   13.957200000000000        26.278060752828850       0.25200897921285648     
   13.960799999999999        26.177036451705476       0.25228631216456854     
   13.964399999999999        26.380896486896908       0.25228170283628693     
   13.968000000000000        26.402205447990159       0.25293371904674106     
   13.971600000000000        26.306308965419319       0.25187544997070643     
   13.975199999999999        26.049333168917897       0.25178050543075486     
   13.978800000000000        25.743328803753574       0.25079678882279272     
   13.982400000000000        26.134280729731554       0.25207642167029432     
   13.985999999999999        26.271255671825223       0.25128074463539690     
   13.989599999999999        26.119637057196996       0.25086082862758208     
   13.993200000000000        25.877896998595105       0.25010286078161070     
   13.996800000000000        26.188597329060709       0.25108387028247303     
   14.000399999999999        26.020949774990392       0.25076642163763746     
   14.004000000000000        26.084196535297085       0.25136924065775607     
   14.007600000000000        25.861998420024943       0.25091169881395559     
   14.011199999999999        25.901207130206210       0.25242160416060400     
   14.014799999999999        25.777849017244431       0.25270557202317123     
   14.018400000000000        26.045139911863341       0.25293124545778428     
   14.022000000000000        25.837320673396139       0.25269161686933722     
   14.025599999999999        26.033477246639645       0.25242889980572081     
   14.029199999999999        26.030730398112102       0.25316157815879048     
   14.032800000000000        25.721474330649031       0.25168727867823082     
   14.036400000000000        25.913052262043664       0.25262265412552343     
   14.039999999999999        25.913327003097077       0.25223956360611854     
   14.043600000000000        26.016818954554715       0.25252812931841134     
   14.047200000000000        25.822377633147390       0.25115821206674321     
   14.050799999999999        26.298166656335098       0.25150086305351321     
   14.054399999999999        25.855980156449334       0.24943946024675678     
   14.058000000000000        26.198722674174071       0.25107100720686576     
   14.061600000000000        25.896677632720220       0.25023532344853849     
   14.065199999999999        25.815254485763742       0.25044264278356226     
   14.068800000000000        25.599796817894017       0.24921553767380836     
   14.072400000000000        25.800299111810695       0.25015734815277813     
   14.075999999999999        25.355304828835084       0.24840729572379897     
   14.079599999999999        25.748961764752799       0.24992845890961732     
   14.083200000000000        25.451643753161385       0.24882361679157139     
   14.086800000000000        25.500799649806709       0.24942267088350567     
   14.090399999999999        25.708611760190845       0.24978103967003634     
   14.093999999999999        25.694583923287151       0.24943487710832016     
   14.097600000000000        25.624029832737026       0.24981600037429894     
   14.101200000000000        25.865017366887582       0.25014097631016630     
   14.104799999999999        25.796114918967930       0.25032488526450436     
   14.108400000000000        25.369102677618304       0.24940952746133122     
   14.112000000000000        25.548564936787958       0.25050055669024018     
   14.115599999999999        25.531220912272921       0.24978540623745063     
   14.119199999999999        25.861129618762689       0.25076654118225766     
   14.122800000000000        25.548066623756078       0.24950573082473734     
   14.126400000000000        25.915654716160947       0.25056952595502024     
   14.129999999999999        25.627191502716393       0.24958408296510023     
   14.133599999999999        25.707057118019925       0.25020854404497994     
   14.137200000000000        25.522792629841781       0.24911762003704441     
   14.140800000000000        25.491597021286218       0.24930230486383140     
   14.144399999999999        25.479041671063939       0.24905728844280678     
   14.148000000000000        25.618395660272498       0.25006808099645317     
   14.151600000000000        25.371403231330763       0.24881973810677446     
   14.155199999999999        25.408973500005207       0.24997671989182760     
   14.158799999999999        25.381703437913476       0.24930166518010086     
   14.162400000000000        25.444672153995793       0.24950387371702626     
   14.166000000000000        25.677847253888221       0.24975695147103968     
   14.169599999999999        25.779560407513451       0.24993710195933910     
   14.173200000000000        25.426263123661890       0.24884743111975749     
   14.176800000000000        25.335853262386749       0.24938324847461288     
   14.180399999999999        25.349234906886757       0.24938087309310297     
   14.183999999999999        25.147256688174497       0.24893721234627444     
   14.187600000000000        25.344447117650091       0.24871221541262867     
   14.191200000000000        25.272660688911245       0.24831683453964284     
   14.194799999999999        25.281729928300187       0.24882675133875223     
   14.198399999999999        25.190067614071950       0.24889568220388350     
   14.202000000000000        25.421685120872983       0.25025526400304426     
   14.205600000000000        25.664187977087717       0.25009768834779517     
   14.209199999999999        25.485922204800328       0.25062097806809741     
   14.212800000000000        25.210833936981043       0.24924945337880650     
   14.216400000000000        25.461689049172595       0.25010690527466672     
   14.219999999999999        25.419927315919850       0.24956333902183753     
   14.223599999999999        25.262241162829504       0.24991747737473119     
   14.227200000000000        25.223407275171038       0.24917322962513563     
   14.230800000000000        25.399416219873746       0.25026494312755554     
   14.234399999999999        25.411048752812263       0.24914062539187473     
   14.238000000000000        25.304736856805640       0.24894949629546342     
   14.241600000000000        25.417889580573085       0.24817311765012809     
   14.245199999999999        25.740719080176934       0.24925422374592981     
   14.248799999999999        25.718057234170288       0.24898222709458251     
   14.252400000000000        25.643943874166133       0.24867444401920724     
   14.256000000000000        25.509278536445024       0.24827542323837523     
   14.259599999999999        25.573280027932249       0.24869555150734413     
   14.263199999999999        25.283257945984158       0.24806695368873058     
   14.266800000000000        25.320079294752201       0.24784614948129688     
   14.270400000000000        25.477031681967222       0.24827164485521047     
   14.273999999999999        25.293527225747116       0.24759116187749453     
   14.277600000000000        25.699251154931670       0.24890127430762024     
   14.281200000000000        25.269184066543318       0.24737189016369845     
   14.284799999999999        25.124551277766198       0.24780425139301507     
   14.288399999999999        25.490665985034216       0.24858716779451129     
   14.292000000000000        25.476497753721567       0.24955746928659467     
   14.295600000000000        25.389633218893394       0.24912140719507708     
   14.299199999999999        25.389537355031660       0.25029941879719997     
   14.302800000000000        25.757722264576980       0.25109274849440855     
   14.306400000000000        25.858154959176545       0.25267851176619316     
   14.309999999999999        25.324237994381757       0.25143586724406136     
   14.313599999999999        25.711286584248487       0.25255752308493568     
   14.317200000000000        25.541022792640700       0.25148423526244640     
   14.320800000000000        25.343122255803060       0.25188126062204741     
   14.324399999999999        25.458293083105673       0.25151074008495172     
   14.327999999999999        25.438455655808742       0.25084234287971208     
   14.331600000000000        25.167877107549380       0.24967430640525898     
   14.335200000000000        25.632758856305060       0.25103459446783649     
   14.338799999999999        25.351025915345527       0.24995290479656684     
   14.342400000000000        25.541339811207120       0.24947844867441082     
   14.346000000000000        25.400059924738095       0.24890860450808819     
   14.349599999999999        25.045823961461657       0.24821028106278548     
   14.353199999999999        25.389034347578743       0.24903849599313363     
   14.356800000000000        25.359334825353301       0.24895980776211585     
   14.360400000000000        25.736479565289454       0.25005439176507960     
   14.363999999999999        25.327117330941917       0.24937788918544745     
   14.367599999999999        25.148050333636530       0.24932604933814026     
   14.371200000000000        24.806049305697890       0.24802914096211262     
   14.374800000000000        25.230798828508853       0.24953293269677923     
   14.378399999999999        25.304352403968679       0.24893917516444766     
   14.382000000000000        25.161878512981005       0.24901950647017304     
   14.385600000000000        25.234087145705267       0.24855028919161176     
   14.389199999999999        25.599276150401959       0.24971331170459113     
   14.392799999999999        25.639903085718949       0.24899833672330848     
   14.396400000000000        25.770699407440169       0.24992307928781504     
   14.400000000000000        25.486896237485400       0.24899902832832121     
   14.403599999999999        25.454046139901106       0.24933986387658247     
   14.407200000000000        25.553524703374165       0.24908652709003951     
   14.410800000000000        25.423379817704905       0.24939058558771279     
   14.414399999999999        25.466234835069621       0.24879245390251642     
   14.417999999999999        25.432223078716948       0.24943590268321400     
   14.421600000000000        25.459941660309536       0.24894138611484662     
   14.425200000000000        25.418946250891736       0.24917361278563277     
   14.428799999999999        25.541938874242859       0.24912228570209527     
   14.432399999999999        25.224853419087218       0.24874346176799031     
   14.436000000000000        25.280918792093189       0.24898234010279660     
   14.439600000000000        25.408443883088598       0.24911061378712251     
   14.443199999999999        25.460812871789237       0.24942536986643679     
   14.446800000000000        25.477170304861364       0.24956871352870913     
   14.450400000000000        25.438634828977953       0.24966347070976441     
   14.453999999999999        25.418339418439935       0.24939763109860427     
   14.457599999999999        25.527191776164333       0.25000089998896485     
   14.461200000000000        25.449234688692059       0.24966994302930040     
   14.464800000000000        25.595965700786824       0.25035278793332533     
   14.468399999999999        25.571542083184220       0.24995165258737553     
   14.472000000000000        25.723742925285762       0.25064239859846732     
   14.475600000000000        25.347167908682614       0.24882267740270475     
   14.479199999999999        25.578138774959097       0.24953663946831575     
   14.482799999999999        25.519893703423985       0.24886599516257596     
   14.486400000000000        25.417950400130199       0.24968116991469932     
   14.490000000000000        25.451168560447229       0.24975147561541799     
   14.493599999999999        25.472602644861869       0.25039358913628917     
   14.497199999999999        25.641528694545617       0.25069787082643963     
   14.500800000000000        25.867588697771524       0.25151115758396952     
   14.504400000000000        25.546789818817725       0.25039591543426226     
   14.507999999999999        25.690961732119021       0.25131284118765007     
   14.511600000000000        25.482216878169524       0.25038913552521536     
   14.515200000000000        25.701228960683331       0.25117568650649014     
   14.518799999999999        25.800370169932105       0.25090055233883601     
   14.522399999999999        25.684283830041334       0.25083551658309466     
   14.526000000000000        25.751238444404084       0.25015799158813223     
   14.529600000000000        25.925595910213605       0.24916644930516338     
   14.533199999999999        25.768442211530786       0.24931055798621532     
   14.536799999999999        25.347667379484147       0.24843190458688200     
   14.540400000000000        25.657275686558240       0.24931123794033652     
   14.544000000000000        25.727540265771275       0.24925774393823932     
   14.547599999999999        25.810641131423974       0.24986711031289988     
   14.551200000000000        25.722255971747927       0.24981848130052803     
   14.554800000000000        25.889658128811643       0.25083269652396190     
   14.558399999999999        25.676457904984780       0.25004904488982060     
   14.561999999999999        25.863231195371853       0.25089552238522322     
   14.565600000000000        25.511157908699861       0.24981944353000651     
   14.569200000000000        26.018805087091089       0.25171607933269319     
   14.572799999999999        26.082107359577297       0.25085091806479304     
   14.576400000000000        25.812007268996584       0.25085735198309905     
   14.580000000000000        26.125096961368442       0.25073688686875806     
   14.583599999999999        25.785673425312009       0.25052032553868320     
   14.587199999999999        25.442669087943624       0.24938095976170879     
   14.590800000000000        25.628418869595546       0.25005791898043112     
   14.594400000000000        25.776115903346469       0.25004719065618047     
   14.597999999999999        25.714702170100932       0.25009891804767886     
   14.601599999999999        25.929924571525643       0.25031111634156217     
   14.605200000000000        26.068120642512923       0.25138960078326950     
   14.608800000000000        25.909056738150188       0.25080987345597011     
   14.612399999999999        26.016355996521483       0.25046042651428468     
   14.616000000000000        26.342453152397276       0.25152941313333954     
   14.619600000000000        26.184037951373138       0.25157032810094826     
   14.623199999999999        26.118349117718513       0.25167918321520460     
   14.626799999999999        25.788938341782227       0.25007532096283169     
   14.630400000000000        26.403406678044394       0.25177926180284338     
   14.634000000000000        26.104329905940503       0.25058078614829615     
   14.637599999999999        26.206662440381454       0.25170261701376023     
   14.641200000000000        25.967075229670812       0.25109416246232635     
   14.644800000000000        26.051356560572671       0.25191509642652837     
   14.648399999999999        26.161785850274160       0.25134653042656668     
   14.651999999999999        26.110469672411082       0.25209411542663424     
   14.655600000000000        25.947400989139410       0.25080396367843416     
   14.659200000000000        26.300616971495227       0.25223194218112510     
   14.662799999999999        26.155589008551587       0.25156618947552783     
   14.666399999999999        26.063033299015924       0.25276422049250064     
   14.670000000000000        25.797874654671993       0.25029704661331320     
   14.673600000000000        25.929286073544048       0.25091629723366793     
   14.677199999999999        26.239643671244277       0.25096699412635376     
   14.680800000000000        26.194939128601938       0.25093038316314004     
   14.684400000000000        26.152275149656425       0.25067716289808639     
   14.687999999999999        26.323190198388136       0.25146151816318751     
   14.691599999999999        26.442738808468022       0.25110553699126198     
   14.695200000000000        26.252206155765428       0.25094888473316224     
   14.698800000000000        26.336845662322126       0.25153587777618952     
   14.702399999999999        26.562639738102803       0.25202883716886582     
   14.706000000000000        26.654634689621425       0.25221359396879850     
   14.709600000000000        26.617274950014504       0.25177085982619679     
   14.713199999999999        26.578595964388843       0.25228959831026526     
   14.716799999999999        26.481451301169173       0.25205940279607680     
   14.720400000000000        26.187636992332244       0.25165948652391684     
   14.724000000000000        26.314318967238414       0.25130912211950118     
   14.727599999999999        26.517362630955045       0.25200436021067990     
   14.731199999999999        26.381987647633668       0.25135136519837847     
   14.734800000000000        26.132953777935427       0.25157114293604316     
   14.738400000000000        26.281060006393236       0.25134440287835841     
   14.741999999999999        26.394807114871057       0.25197816615275725     
   14.745600000000000        26.362062028408292       0.25127072314570348     
   14.749200000000000        26.524768625595563       0.25278684593899031     
   14.752799999999999        26.556340158937857       0.25215604422230159     
   14.756399999999999        26.870824480782716       0.25392954040077731     
   14.760000000000000        27.188698157026252       0.25400835466745170     
   14.763600000000000        26.862424961236162       0.25380151077275648     
   14.767199999999999        26.586936422201447       0.25301144909444401     
   14.770799999999999        26.507212853543361       0.25323487015596557     
   14.774400000000000        26.786910954832592       0.25338458715182277     
   14.778000000000000        26.667996928790203       0.25314529145874942     
   14.781599999999999        26.851394912703988       0.25410857859850228     
   14.785200000000000        26.585657166141047       0.25375093986763053     
   14.788800000000000        27.161984571660991       0.25475459800770495     
   14.792399999999999        26.904496229119527       0.25394074335538735     
   14.795999999999999        26.791066625293574       0.25432267211164350     
   14.799600000000000        26.813327528584644       0.25389262588785771     
   14.803200000000000        27.087000875337718       0.25531306568475726     
   14.806799999999999        26.999720899828290       0.25480900748266561     
   14.810400000000000        27.041647798139170       0.25536810979164309     
   14.814000000000000        26.623838296237714       0.25393917750101808     
   14.817599999999999        26.718309179078453       0.25504550879825721     
   14.821199999999999        26.810327934864578       0.25360461695388142     
   14.824800000000000        26.749948416044123       0.25384922270666521     
   14.828400000000000        27.070501697705847       0.25368629341113624     
   14.831999999999999        27.155759850660296       0.25474312675543331     
   14.835599999999999        27.312434881470043       0.25504571095472128     
   14.839200000000000        27.317306971583537       0.27047250532044875     
   14.842800000000000        27.251489491096734       0.25421255191976200     
   14.846399999999999        27.046673718140475       0.25466875145412987     
   14.850000000000000        27.270319257197187       0.25468631473615283     
   14.853600000000000        27.410186706304881       0.25539204792148124     
   14.857199999999999        27.612884252809852       0.25523133529304703     
   14.860799999999999        27.614740679505449       0.25579873899647476     
   14.864400000000000        27.838559497920237       0.25581238093692887     
   14.868000000000000        27.779895812813638       0.25544698729716214     
   14.871599999999999        28.029059710400507       0.25556815033005148     
   14.875200000000000        27.737475393094616       0.25518856170020321     
   14.878800000000000        27.626871053514193       0.25555989119818040     
   14.882399999999999        27.707968679748145       0.25502627664984701     
   14.885999999999999        27.853341768349679       0.25600336750221436     
   14.889600000000000        27.995797761404241       0.25612021780344962     
   14.893200000000000        28.137733309440186       0.25660995666503128     
   14.896799999999999        27.810134186150123       0.25535656744241458     
   14.900399999999999        27.831175836246981       0.25686411197679332     
   14.904000000000000        28.108442112143827       0.25729761046426164     
   14.907600000000000        28.170071187791333       0.25770449144776514     
   14.911199999999999        28.060487898063041       0.25668066656308347     
   14.914800000000000        28.307312055240267       0.25802539591876633     
   14.918400000000000        27.959102521704978       0.25714055895314403     
   14.921999999999999        28.049205149399707       0.25835777670293875     
   14.925599999999999        28.228390217523650       0.25817659005532562     
   14.929200000000000        28.373678801525998       0.25880301861053878     
   14.932800000000000        28.241259998395812       0.25822795855188313     
   14.936399999999999        28.366414318381747       0.25902385904313807     
   14.940000000000000        28.664703929505094       0.25866377354715875     
   14.943600000000000        28.607109921874237       0.25875181823518889     
   14.947199999999999        28.233138602841645       0.25791888807999686     
   14.950799999999999        28.232250051233894       0.25823153971637053     
   14.954400000000000        28.396813996701322       0.25845862717387241     
   14.958000000000000        28.568874999467603       0.25881776461772676     
   14.961599999999999        28.965062030305123       0.25907238984725767     
   14.965199999999999        28.626502537855497       0.25807535946481786     
   14.968800000000000        28.433144937566340       0.25806334224601529     
   14.972400000000000        28.911971509766310       0.25830683788821385     
   14.975999999999999        28.949956027535123       0.25869417954311152     
   14.979600000000000        29.030301952134486       0.25802234247860817     
   14.983200000000000        29.067375667365191       0.25910781186002829     
   14.986799999999999        28.979552050919342       0.25842287388655344     
   14.990399999999999        29.039071566468060       0.25894543462231551     
   14.994000000000000        29.021069487246255       0.25843743184981655     
   14.997600000000000        29.426385295582502       0.25977342992684332     
   15.001199999999999        29.446260507663759       0.26005232369226261     
   15.004799999999999        29.575315491052638       0.26084266755182728     
   15.008400000000000        29.459345039523811       0.26026221119030790     
   15.012000000000000        29.752007836983591       0.26117750827031216     
   15.015599999999999        29.673775918112316       0.26031244031458500     
   15.019200000000000        29.547040205311166       0.26120814212290239     
   15.022800000000000        29.684215651432272       0.26079180351873066     
   15.026399999999999        29.911401367751463       0.26162991883234243     
   15.029999999999999        29.723427605759305       0.26091050330478505     
   15.033600000000000        29.859644613705154       0.26200378467414714     
   15.037200000000000        30.004308785442095       0.26217048221882550     
   15.040799999999999        30.105254168103350       0.26201340246665639     
   15.044400000000000        30.134224867093589       0.26249845388943560     
   15.048000000000000        30.314851694005473       0.26265409513985633     
   15.051599999999999        30.300082370132813       0.26268766202020499     
   15.055199999999999        30.729008593195307       0.26357860784776388     
   15.058800000000000        30.783756042697625       0.26389780991346479     
   15.062400000000000        30.631843158479896       0.26313840980595177     
   15.065999999999999        30.512477297602796       0.26366932264526388     
   15.069599999999999        30.707680991988177       0.26285200134071984     
   15.073200000000000        31.011110364035428       0.26370403581102558     
   15.076800000000000        30.649141334431143       0.26247206706681864     
   15.080399999999999        30.684151801084369       0.26292224216344795     
   15.084000000000000        30.757440414736777       0.26271742079207500     
   15.087600000000000        31.138459043629172       0.26441317315516871     
   15.091199999999999        31.512160786965126       0.26416438588895758     
   15.094799999999999        31.814716140677543       0.26521718363771607     
   15.098400000000000        31.683165697254307       0.26478842018892979     
   15.102000000000000        31.952387015355455       0.26601167011886534     
   15.105599999999999        32.099361965488939       0.26595899021533070     
   15.109200000000000        32.380880503004526       0.26716115430066023     
   15.112800000000000        32.102982767930328       0.26681909291229611     
   15.116399999999999        32.883705987053659       0.26891867729065150     
   15.119999999999999        32.786100466883170       0.26782256575316277     
   15.123600000000000        32.637601088302148       0.26788813951673374     
   15.127200000000000        32.569208199509340       0.26765896839066211     
   15.130799999999999        32.873359302958157       0.26840694985778801     
   15.134399999999999        33.192567278039718       0.26896413414408582     
   15.138000000000000        33.561434724665773       0.26949831916174838     
   15.141600000000000        34.102982805299021       0.27029759555958777     
   15.145199999999999        34.069150675010370       0.26980417070189383     
   15.148800000000000        34.278894328468340       0.27014381707785845     
   15.152400000000000        34.590194654768865       0.26992041729008603     
   15.155999999999999        35.175895286110453       0.27113436993546319     
   15.159599999999999        35.192975548881499       0.27020657180072016     
   15.163200000000000        35.737652421404349       0.27934908674524556     
   15.166800000000000        35.754827332831262       0.27197807866363460     
   15.170399999999999        35.829451691254576       0.27285798853626853     
   15.173999999999999        35.783021459258805       0.27288128979268794     
   15.177600000000000        36.280883865162394       0.27964103681292174     
   15.181200000000000        36.677012745504285       0.31179221516410865     
   15.184799999999999        36.993424691816287       0.31459280749238522     
   15.188400000000000        37.442570753504782       0.31603804913523931     
   15.192000000000000        37.710694191752182       0.31815375428726062     
   15.195599999999999        37.924588138939981       0.31924329768274834     
   15.199199999999999        38.445052861190852       0.32183248795395197     
   15.202800000000000        38.496793486750249       0.32161572966612667     
   15.206400000000000        38.999949013454696       0.32299172787861352     
   15.209999999999999        39.221582010367356       0.32336922280374258     
   15.213600000000000        39.859166746850079       0.32348801475006045     
   15.217200000000000        39.953768431406445       0.32446628039839370     
   15.220799999999999        40.292048009052252       0.32532581801358673     
   15.224399999999999        40.642562290568385       0.32627212086857726     
   15.228000000000000        41.300847706640823       0.32573223924634759     
   15.231600000000000        41.260696159862164       0.32650577289417126     
   15.235199999999999        41.426586901294208       0.32635511254609756     
   15.238799999999999        42.361234924712811       0.32907931064948920     
   15.242400000000000        42.531972693092122       0.32915409992637457     
   15.246000000000000        43.117019393158436       0.33069189233139124     
   15.249599999999999        43.423296317758528       0.33094402088865343     
   15.253200000000000        44.827034926949104       0.33455428242435575     
   15.256800000000000        45.230355763865319       0.33458445657810526     
   15.260399999999999        45.472851416126908       0.33480597503152232     
   15.263999999999999        45.849252315926066       0.33475608511798938     
   15.267600000000000        46.113661988879997       0.33634686372642258     
   15.271200000000000        46.753106946621372       0.33695871924174248     
   15.274799999999999        47.781331012134345       0.33849091694041572     
   15.278400000000000        48.145398018991465       0.33918076829345661     
   15.282000000000000        48.397694552339416       0.34023424944130065     
   15.285599999999999        49.159273092509565       0.34158333185432666     
   15.289199999999999        49.848663410549122       0.34326273961588682     
   15.292800000000000        50.142190368603899       0.34305674610709130     
   15.296400000000000        50.835471072263410       0.34545950234173778     
   15.299999999999999        51.215778794607964       0.34610736289282468     
   15.303599999999999        51.869985913444907       0.34705839609887446     
   15.307200000000000        52.549052836504487       0.34869175314940276     
   15.310800000000000        53.355772883691586       0.34969963266632681     
   15.314399999999999        53.772279961356872       0.35147538136494938     
   15.318000000000000        54.248092288794851       0.35067744691699027     
   15.321600000000000        54.992722623601765       0.35337597785580654     
   15.325199999999999        56.041706996390360       0.35433780836804452     
   15.328799999999999        55.809825734336954       0.35483447725215905     
   15.332400000000000        56.630125953131078       0.35539627285801784     
   15.336000000000000        57.369230698191274       0.35817604874135350     
   15.339599999999999        57.672302859730706       0.35744569702324691     
   15.343200000000000        58.849394889505653       0.36017064400053650     
   15.346800000000000        59.177207534647266       0.36057589040693294     
   15.350399999999999        60.001006484343108       0.36218535058928836     
   15.353999999999999        60.296132171374730       0.36078631628306168     
   15.357600000000000        60.923885306849350       0.36142790190693835     
   15.361200000000000        61.638839587808278       0.36164746048764079     
   15.364799999999999        62.596886642106810       0.36335245375228942     
   15.368399999999999        62.380325777724607       0.35220752637567421     
   15.372000000000000        62.511451193771485       0.31584934568007417     
   15.375600000000000        63.734961993830737       0.31869570487652743     
   15.379199999999999        63.494708743872380       0.31845081992085367     
   15.382800000000000        64.939889400496327       0.32081217065611634     
   15.386400000000000        65.313334344475777       0.32106331270397753     
   15.389999999999999        65.975249236645908       0.32164629839195968     
   15.393599999999999        66.072120037800573       0.32294823107534404     
   15.397200000000000        66.581248435270908       0.32467770933855294     
   15.400800000000000        66.648402503898808       0.32365743574514083     
   15.404399999999999        67.845902775848316       0.32681676714418312     
   15.407999999999999        67.568192067304537       0.32440654702819954     
   15.411600000000000        68.015542923143528       0.32608944311875754     
   15.415200000000000        68.317829317129593       0.32615746117370115     
   15.418799999999999        69.145307582206911       0.32821516416783331     
   15.422400000000000        69.532414365197965       0.32777865998946176     
   15.426000000000000        69.894744232457583       0.32743489719680396     
   15.429599999999999        70.096721926385470       0.35972489368024996     
   15.433199999999999        70.225082610557834       0.37577273721775500     
   15.436800000000000        70.259435635940108       0.37619642857015828     
   15.440400000000000        70.772330769472859       0.37890021049104394     
   15.443999999999999        70.834231250945408       0.37868720918491694     
   15.447600000000000        71.193271362162591       0.38058974135285761     
   15.451200000000000        71.751945673319597       0.38226245957433519     
   15.454799999999999        71.708824319942067       0.38311356235478683     
   15.458399999999999        72.065411725028184       0.38371235949596300     
   15.462000000000000        72.120754494828844       0.38317306513221211     
   15.465600000000000        71.436388561673311       0.38150020961859571     
   15.469199999999999        71.750775231692316       0.38362170077137780     
   15.472799999999999        71.569936684747972       0.38288902558349552     
   15.476400000000000        71.620609884386141       0.38200609653296624     
   15.480000000000000        70.939942912755612       0.38168081022951000     
   15.483599999999999        71.073803453895152       0.38643953063644210     
   15.487200000000000        71.582870470332239       0.38322199177832178     
   15.490800000000000        71.084472951215091       0.38149676529753385     
   15.494399999999999        71.538310315540912       0.38346758198171399     
   15.497999999999999        70.768700384083047       0.38168145839637740     
   15.501600000000000        70.753579300694980       0.38226807238670613     
   15.505200000000000        71.224933969279874       0.38307678221215608     
   15.508799999999999        70.560042255856217       0.38273032848075028     
   15.512400000000000        69.929097402816140       0.38082951726500419     
   15.516000000000000        69.826061595851911       0.38077677155840778     
   15.519599999999999        69.616165146887028       0.38003459328694061     
   15.523199999999999        69.263704092087309       0.38052392322054757     
   15.526800000000000        68.480820002847949       0.37870832437352397     
   15.530400000000000        68.213890477564206       0.37915911193453550     
   15.533999999999999        67.966955685845420       0.37836624756915854     
   15.537599999999999        67.586228968020933       0.38157988621344097     
   15.541200000000000        67.159543695999901       0.38861041827698556     
   15.544800000000000        66.680442815114418       0.37720425381449652     
   15.548399999999999        66.278079869052490       0.37686483591025799     
   15.552000000000000        66.189557869661328       0.38220058787330496     
   15.555600000000000        65.903049432596973       0.40902066006112303     
   15.559199999999999        65.564757690148369       0.38846493473282362     
   15.562799999999999        64.450062037721253       0.37433421550292961     
   15.566400000000000        63.998734567016882       0.37354166048710485     
   15.570000000000000        62.803754885492339       0.37135203585511478     
   15.573599999999999        62.411726254838342       0.37081209194472570     
   15.577199999999999        62.346214638779188       0.37081853799888792     
   15.580800000000000        61.148929080213762       0.36793601824019684     
   15.584399999999999        61.108724179769894       0.36895224118423392     
   15.587999999999999        60.306353944326275       0.38379445083037811     
   15.591600000000000        59.705384733224335       0.36663053855272243     
   15.595200000000000        59.398824645030174       0.36608301418097305     
   15.598799999999999        58.824605814426540       0.36556260563340076     
   15.602399999999999        58.436224194025030       0.36356361434197626     
   15.606000000000000        57.966399312876916       0.37124139479680052     
   15.609600000000000        57.238858581707397       0.35954194024487451     
   15.613199999999999        56.369090768559175       0.35748314810178206     
   15.616800000000000        55.443987663800165       0.35498297572180354     
   15.620400000000000        55.440675531939647       0.32148046114877293     
   15.623999999999999        55.117242613373108       0.31176798472409051     
   15.627599999999999        54.252261298873329       0.31787905044607778     
   15.631200000000000        53.747585868101154       0.36113114889170050     
   15.634800000000000        52.840652840028127       0.35098476959269842     
   15.638399999999999        52.439589576700769       0.35151568735941541     
   15.641999999999999        51.701599367457320       0.35120703286829430     
   15.645600000000000        51.220654527924751       0.35231256696874358     
   15.649200000000000        50.556971741634271       0.35192692848177509     
   15.652799999999999        50.723115836477312       0.35342582223933516     
   15.656400000000000        49.573259003159578       0.35105522616062268     
   15.660000000000000        48.935777889518988       0.35012985963708793     
   15.663599999999999        48.384341160488589       0.34863465879673722     
   15.667199999999999        47.961603183470693       0.34878952318474477     
   15.670800000000000        47.001371622600217       0.34698583596133120     
   15.674400000000000        46.825927969894515       0.34952046536067327     
   15.677999999999999        46.381720967467615       0.34573754796948153     
   15.681600000000000        46.014698449851835       0.34551547569408891     
   15.685200000000000        45.389561089253036       0.35975124574481476     
   15.688799999999999        44.656324361671793       0.35123516238890501     
   15.692399999999999        44.358337577678626       0.34329267064517272     
   15.696000000000000        43.853493476678509       0.34214798895652399     
   15.699600000000000        43.709396942503169       0.34240182278869280     
   15.703199999999999        43.239337729663774       0.34202438108663014     
   15.706799999999999        42.974738668523045       0.34164084011455192     
   15.710400000000000        42.859640515856654       0.34152238132665191     
   15.714000000000000        42.416364195061369       0.34089318898940935     
   15.717599999999999        41.577520680617738       0.33880030032549291     
   15.721200000000000        41.411840361870588       0.33957594436536337     
   15.724800000000000        40.758618988498782       0.34368174724532363     
   15.728399999999999        40.673973866995119       0.33857081298240438     
   15.731999999999999        40.077601501574577       0.33647511160628796     
   15.735600000000000        39.946977224592210       0.33724988065317857     
   15.739200000000000        39.977873374435973       0.33729100247955690     
   15.742799999999999        39.705455650970265       0.33766837028993346     
   15.746400000000000        38.786489079664506       0.33549147276239749     
   15.750000000000000        38.075182834726057       0.33808390366179847     
   15.753599999999999        38.003288166876068       0.33530827762902049     
   15.757199999999999        38.353224101871561       0.33615159197898875     
   15.760800000000000        38.045414978276199       0.33571764838712986     
   15.764400000000000        37.823449286849680       0.33595633514032497     
   15.767999999999999        37.224015759637410       0.33347652735751088     
   15.771599999999999        37.011236330365321       0.33398660558499044     
   15.775200000000000        36.796442808329211       0.33375833201013833     
   15.778800000000000        36.573361490258030       0.33401808362718416     
   15.782399999999999        36.460956516928206       0.33307718764624061     
   15.786000000000000        36.108139882278735       0.33251157933503261     
   15.789600000000000        35.932824497969108       0.33316025205476030     
   15.793199999999999        35.394238607032605       0.33275329274100102     
   15.796799999999999        35.649355509361087       0.33372814630541825     
   15.800400000000000        35.769684875533621       0.33315977443063033     
   15.804000000000000        35.339951314062887       0.33096430386003067     
   15.807599999999999        34.726156723368433       0.32838803322726068     
   15.811199999999999        34.785331270451536       0.32860320848672653     
   15.814800000000000        34.848847202748367       0.32737492434087373     
   15.818399999999999        34.927400649959822       0.31747940880616293     
   15.821999999999999        34.585983413910327       0.28780494766636860     
   15.825600000000000        34.821654567185476       0.28934836626484706     
   15.829200000000000        34.142353952768900       0.28689605618411673     
   15.832799999999999        33.757613009069900       0.28648471415687687     
   15.836399999999999        33.628576429567076       0.28524864339348183     
   15.840000000000000        33.795110135370855       0.28598915293151583     
   15.843600000000000        33.283688906000776       0.28523777239220188     
   15.847199999999999        33.915744874063279       0.28715385202814853     
   15.850800000000000        33.649614564842821       0.28555608554645340     
   15.854400000000000        33.634905107873323       0.28634617304455429     
   15.857999999999999        33.256577282118997       0.28496137005832023     
   15.861599999999999        33.885142530521264       0.28663654348430689     
   15.865200000000000        33.211219194548313       0.28570229778947182     
   15.868800000000000        33.299840751572582       0.28597703381191086     
   15.872399999999999        33.076234604072148       0.28623862056470167     
   15.875999999999999        32.853787905907311       0.28591607561510091     
   15.879600000000000        32.715407509550943       0.28580036262657887     
   15.883200000000000        33.246627310137946       0.28672588476374028     
   15.886799999999999        33.260499946365073       0.28739313809673611     
   15.890400000000000        33.087020917012858       0.28713574834239020     
   15.894000000000000        33.161286079393022       0.28733742938852730     
   15.897599999999999        33.201568546801958       0.28693874183684809     
   15.901199999999999        33.127656729398993       0.28803426625251327     
   15.904800000000000        33.254128949997160       0.28846231357409768     
   15.908400000000000        33.236250443217401       0.28875484909687821     
   15.911999999999999        32.797766780182691       0.28706573106336908     
   15.915600000000000        33.074779124059681       0.28847215738893922     
   15.919200000000000        32.996579518894762       0.28827322206118722     
   15.922799999999999        32.927233143774842       0.28903346103352401     
   15.926399999999999        32.469878016082603       0.28698440973850703     
   15.930000000000000        33.176704918701503       0.28856998368125791     
   15.933600000000000        33.043534005506260       0.28816744596113941     
   15.937199999999999        33.076298834723033       0.28901811580429970     
   15.940799999999999        33.082258727101518       0.28866656886413133     
   15.944400000000000        32.909252754049135       0.28876918824484465     
   15.948000000000000        33.190081504110339       0.28864646372994152     
   15.951599999999999        33.315227081958582       0.29048284891657261     
   15.955200000000000        33.439741337701790       0.29103559498591181     
   15.958800000000000        33.560507912116300       0.29205354186814397     
   15.962399999999999        33.097485170261301       0.29180543580211121     
   15.965999999999999        32.732603224420998       0.29091051006653013     
   15.969600000000000        33.140528536851086       0.31540693824841831     
   15.973200000000000        33.429357440185463       0.33104680272356990     
   15.976799999999999        33.424461748376906       0.33265569184759247     
   15.980399999999999        33.689031404270779       0.33358911932850360     
   15.984000000000000        34.078229985299892       0.33609130126233056     
   15.987599999999999        33.602996399095865       0.33687823283144525     
   15.991199999999999        33.916967215151637       0.33909962401124466     
   15.994800000000000        33.912808806412606       0.33876080472401365     
   15.998400000000000        33.930280133265761       0.33941966205418039     
   16.001999999999999        33.635176949260426       0.33833964094289043     
   16.005600000000001        34.139236613855381       0.34004989139789871     
   16.009200000000000        34.164402134780438       0.33913324264710487     
   16.012799999999999        34.087398295853951       0.33999768848443973     
   16.016400000000001        34.052733463307746       0.33996321992147799     
   16.020000000000000        34.116209027270422       0.34063091169803300     
   16.023599999999998        34.659504128066068       0.34152181418836641     
   16.027200000000001        34.347288537656368       0.34131662415437186     
   16.030799999999999        34.566855046131558       0.34154999252095869     
   16.034399999999998        34.601231283523624       0.34157548089664735     
   16.038000000000000        34.799951768159666       0.34181297028479440     
   16.041599999999999        35.226933053413255       0.34352385185333451     
   16.045200000000001        35.534686142938753       0.34528095093296407     
   16.048800000000000        35.588345921877362       0.34501328455201136     
   16.052399999999999        35.550898534829884       0.34508624443585301     
   16.056000000000001        35.547118966919996       0.34484000658088659     
   16.059600000000000        35.752841361849661       0.34606731792096446     
   16.063199999999998        35.915147282368849       0.34654717102744431     
   16.066800000000001        36.178799869935311       0.34770027181497326     
   16.070399999999999        36.290815272040220       0.34747285720075677     
   16.073999999999998        36.580628973902790       0.34981252533965762     
   16.077600000000000        35.995246263095140       0.34751423049850699     
   16.081199999999999        36.432976137464365       0.34890234094022254     
   16.084800000000001        37.547897482535497       0.35110594768589037     
   16.088400000000000        37.639359063571504       0.35189886802065851     
   16.091999999999999        36.987327934592500       0.35035747725445732     
   16.095600000000001        37.833482180501647       0.35191041999881117     
   16.099200000000000        38.532380449116445       0.35310914769298907     
   16.102799999999998        38.863550276437458       0.35370778785491491     
   16.106400000000001        38.539952028238517       0.35298627761583928     
   16.109999999999999        38.892631907809644       0.35322960803087033     
   16.113599999999998        38.927134145448015       0.35358997947144882     
   16.117200000000000        39.684130413423169       0.35476200192747032     
   16.120799999999999        39.925663798184992       0.35573474067218497     
   16.124399999999998        40.036955328633987       0.35558353223177219     
   16.128000000000000        39.701037236746181       0.35469362943764071     
   16.131599999999999        40.282226952858629       0.35568885421094065     
   16.135200000000001        40.978478287054081       0.35766287049916495     
   16.138800000000000        41.152067664139949       0.35750489048550038     
   16.142399999999999        41.462892281382111       0.35749488735209700     
   16.146000000000001        41.757955589724460       0.35598003727277766     
   16.149600000000000        42.270001245788642       0.35702976093808952     
   16.153199999999998        42.270067648566339       0.35643508920435246     
   16.156800000000000        42.825283800629556       0.35710554925713811     
   16.160399999999999        43.513936377739761       0.32702039242963232     
   16.163999999999998        44.422553256651426       0.31785630409432208     
   16.167600000000000        44.254521403048869       0.31729449343779431     
   16.171199999999999        44.817827942893892       0.31858262188638281     
   16.174800000000001        45.039218916071391       0.31810391110554093     
   16.178400000000000        45.422158242348736       0.31831431180544717     
   16.181999999999999        45.944358160184933       0.31875530068826868     
   16.185600000000001        46.324587724348419       0.32002213615117375     
   16.189200000000000        46.805909799174188       0.32106821175118128     
   16.192799999999998        46.860730177598398       0.32134059101118861     
   16.196400000000001        47.739000937282754       0.32258442691278844     
   16.199999999999999        48.189926704903833       0.32331230970175878     
   16.203599999999998        48.363394813013421       0.32390611442973716     
   16.207200000000000        49.026848440390317       0.32448615855001428     
   16.210799999999999        49.308624628341626       0.32544532174857393     
   16.214400000000001        50.089819025477404       0.32666213889155227     
   16.218000000000000        51.292738413981567       0.32849748366293313     
   16.221599999999999        51.396500164386573       0.32864025411376085     
   16.225200000000001        52.365745153933076       0.33019806152881043     
   16.228800000000000        52.476103751121997       0.33037805178041207     
   16.232399999999998        52.994509942063331       0.33177848322720638     
   16.236000000000001        53.362392399584607       0.33178224215633922     
   16.239599999999999        54.109378860282838       0.33361414115687771     
   16.243199999999998        54.713559418210714       0.33462661224435503     
   16.246800000000000        55.505246688754674       0.33671173000885596     
   16.250399999999999        55.787064082571099       0.33601157013684346     
   16.253999999999998        56.817131839779414       0.33770173808159187     
   16.257600000000000        56.809633499947175       0.33764924699790261     
   16.261199999999999        57.702760188552908       0.33970016213671017     
   16.264800000000001        57.709622332182626       0.33920731078556510     
   16.268400000000000        58.972475878221843       0.34100915880354876     
   16.271999999999998        59.122780455389474       0.34098850481522530     
   16.275600000000001        60.206731557625481       0.34331445050143561     
   16.279199999999999        60.460862671198505       0.34291269534236152     
   16.282799999999998        61.499220173454248       0.34693755917763491     
   16.286400000000000        61.275526365775519       0.34686807091429467     
   16.289999999999999        61.934283165959656       0.34637131273845567     
   16.293599999999998        62.488609972950577       0.34773444191685798     
   16.297200000000000        63.601154693718541       0.35011736805839827     
   16.300799999999999        64.199691417855931       0.34957682472991980     
   16.304400000000001        64.572951617091945       0.34958999097215832     
   16.308000000000000        64.980660547946229       0.35009148788098071     
   16.311599999999999        65.375946847895847       0.35070331067944782     
   16.315200000000001        66.365608498299309       0.35291500179953567     
   16.318800000000000        66.694719337129143       0.35312807843450988     
   16.322399999999998        67.100278769344584       0.35417152648982131     
   16.326000000000001        67.614561835614140       0.35415732186678456     
   16.329599999999999        68.334795207815347       0.35566120321443712     
   16.333199999999998        68.471595708454259       0.35575174019793221     
   16.336800000000000        69.064616670724519       0.35709271101837348     
   16.340399999999999        68.988784195975995       0.35616690471523282     
   16.344000000000001        70.124287881545442       0.35883147472267435     
   16.347600000000000        70.549913745628260       0.35816271811244543     
   16.351199999999999        71.483396606938868       0.36048449883791223     
   16.354800000000001        71.815370246586554       0.36048017593773651     
   16.358400000000000        71.637634504017683       0.36100173225506493     
   16.361999999999998        72.057846124574539       0.36094648964062281     
   16.365600000000001        72.573242149658682       0.36192368268279440     
   16.369199999999999        73.243426875821939       0.36252573317230941     
   16.372799999999998        72.989122958030492       0.36284907102066255     
   16.376400000000000        72.965969733337786       0.36306232396748617     
   16.379999999999999        73.286594847865473       0.36252700166164403     
   16.383600000000001        73.956271530313373       0.36467026685787651     
   16.387200000000000        74.081554231402819       0.36503073253230695     
   16.390799999999999        74.851952350118324       0.36663406961779949     
   16.394400000000001        75.152651162480907       0.36619914907264001     
   16.398000000000000        75.143089329156339       0.36669934846907587     
   16.401599999999998        74.854164779911869       0.36634302481955322     
   16.405200000000001        75.113462039609828       0.36765341472905599     
   16.408799999999999        75.162147541680952       0.36672596092390741     
   16.412399999999998        75.561256250594596       0.36845839537861708     
   16.416000000000000        75.727483281812511       0.36782868447904238     
   16.419599999999999        76.074513300029224       0.36951104728332257     
   16.423199999999998        75.437307692647551       0.36830362325659699     
   16.426800000000000        75.434840018122628       0.37606837364129342     
   16.430399999999999        74.883052840624515       0.38436662107155095     
   16.434000000000001        75.077352833300907       0.36774922821838885     
   16.437600000000000        74.942935595617783       0.36793651298939861     
   16.441199999999998        74.984034318496867       0.36797923621633277     
   16.444800000000001        74.810875256459383       0.36834244035204583     
   16.448399999999999        74.475991174587989       0.36769686434883780     
   16.451999999999998        74.269955060703666       0.36733101776870736     
   16.455600000000000        73.771348230752636       0.38949735948254538     
   16.459199999999999        74.030578940836634       0.36752791851778183     
   16.462799999999998        73.847214504511271       0.36765154552506513     
   16.466400000000000        73.193892680956836       0.36663759515192834     
   16.469999999999999        72.617807995552454       0.36584854859995392     
   16.473600000000001        72.646220744258500       0.36606223271909327     
   16.477200000000000        71.766491526549274       0.36460285737266190     
   16.480799999999999        72.016746890531124       0.36623511473250042     
   16.484400000000001        71.280721206411044       0.37856135043625433     
   16.488000000000000        71.015949568955236       0.38596263644451284     
   16.491599999999998        70.100477255167192       0.37399532870535795     
   16.495200000000001        69.898651935494769       0.36413471386952273     
   16.498799999999999        69.409133065187177       0.36309582738215695     
   16.502399999999998        69.513712516479615       0.36395845000569305     
   16.506000000000000        68.456370547193174       0.36293498667425927     
   16.509599999999999        68.357871826930477       0.36243951105451394     
   16.513200000000001        67.868589167002256       0.36179314063184431     
   16.516800000000000        67.598290523920880       0.36244456991703228     
   16.520399999999999        66.678831463352168       0.36060187058963838     
   16.524000000000001        66.299469022209877       0.36097104447069928     
   16.527600000000000        65.253993843566008       0.36167627919028217     
   16.531199999999998        65.447032628940974       0.37205749556554224     
   16.534800000000001        64.360068485654722       0.35953443117584455     
   16.538399999999999        63.969633212178906       0.36142732586554005     
   16.541999999999998        63.117602228257958       0.37498774327709566     
   16.545600000000000        62.949565087555776       0.38451065500379167     
   16.549199999999999        62.681204601098372       0.35764682034623957     
   16.552800000000001        61.919652779772250       0.36269544379551710     
   16.556400000000000        61.601701468078822       0.37923711012657857     
   16.559999999999999        60.832902666427188       0.35497317588313615     
   16.563600000000001        60.137692421451895       0.35481803791221167     
   16.567200000000000        59.368227850625146       0.35389953849308492     
   16.570799999999998        59.021674008659858       0.35388161141658164     
   16.574400000000001        58.487796708878953       0.36077693392095450     
   16.577999999999999        58.027545528296685       0.35219401790619143     
   16.581599999999998        57.132435500210448       0.35105799111267383     
   16.585200000000000        56.967252000275039       0.35171326419842058     
   16.588799999999999        56.066646248557475       0.34991104262656370     
   16.592399999999998        55.757677334877172       0.35031460149566135     
   16.596000000000000        55.361820921090384       0.34902303882322716     
   16.599599999999999        54.977080689678495       0.34952127458610205     
   16.603200000000001        54.124532872096978       0.35458248311557905     
   16.606800000000000        53.493108555450171       0.36147267152472573     
   16.610399999999998        53.266908115495561       0.34739256363988708     
   16.614000000000001        52.701299665163816       0.34806051405163313     
   16.617599999999999        52.136421078706157       0.34618175533233048     
   16.621199999999998        52.173985667807870       0.34670984774551866     
   16.624800000000000        50.967328543120423       0.34552463580044690     
   16.628399999999999        50.876614187602669       0.34485568444739312     
   16.631999999999998        50.074032946194535       0.34386377386926537     
   16.635600000000000        49.858695354721576       0.34341940676248783     
   16.639199999999999        49.851853535121919       0.34399658157322011     
   16.642800000000001        49.227429861398420       0.34210085255389772     
   16.646400000000000        48.859932768521247       0.34141614917187785     
   16.649999999999999        48.281968767786388       0.33995683216615191     
   16.653600000000001        48.169104767064859       0.34089753553486296     
   16.657200000000000        47.911520090614303       0.34016037611372602     
   16.660799999999998        47.665334239394248       0.34067637552565094     
   16.664400000000001        46.975366905124915       0.33903575457337864     
   16.667999999999999        46.304123089978390       0.33891289928421348     
   16.671599999999998        45.817514555652330       0.33799890956953188     
   16.675200000000000        45.803118919208906       0.33832906920188599     
   16.678799999999999        44.832463412883726       0.33889907310464445     
   16.682400000000001        45.221840601202224       0.33790479993714290     
   16.686000000000000        44.909268077985722       0.33659495314616117     
   16.689599999999999        44.782082310278597       0.33734923749585188     
   16.693200000000001        44.326723829968159       0.33676066026931295     
   16.696800000000000        43.775366612381120       0.33692899303350105     
   16.700399999999998        43.552572562043956       0.33876174899143446     
   16.704000000000001        43.563181760609162       0.33644036105835595     
   16.707599999999999        43.064358639636552       0.33620499407121351     
   16.711199999999998        42.518234819160611       0.33596197133270678     
   16.714800000000000        42.684292540526947       0.33640635898502352     
   16.718399999999999        42.262791490189507       0.33577891551096950     
   16.722000000000001        42.364091504802900       0.33560430211885944     
   16.725600000000000        41.455097646218100       0.33392860296191695     
   16.729199999999999        41.345835353253364       0.33416872729737779     
   16.732800000000001        41.382228660946005       0.33406019192599412     
   16.736400000000000        41.435893877915213       0.33486761529232623     
   16.739999999999998        40.898935519988321       0.33367698618801922     
   16.743600000000001        40.789060882462614       0.33434230880285759     
   16.747199999999999        40.277832002097739       0.33349485337376494     
   16.750799999999998        40.573893261007072       0.33433888641349130     
   16.754400000000000        40.415112312852237       0.33349068649047914     
   16.757999999999999        40.326552448990981       0.33364510338564057     
   16.761599999999998        39.836104419482503       0.33259192277120941     
   16.765200000000000        40.385716759781381       0.33414915154845287     
   16.768799999999999        39.949368955076039       0.33297774494457710     
   16.772400000000001        40.128416500673552       0.33400662809700926     
   16.776000000000000        39.314526709887296       0.33200662410867721     
   16.779599999999999        39.165870435704662       0.33277778128095264     
   16.783200000000001        39.214532655917488       0.33311962265234391     
   16.786799999999999        39.335074851339051       0.33363899381596207     
   16.790399999999998        38.854797292666170       0.33273991847652262     
   16.794000000000000        39.017243052292002       0.33361422211650066     
   16.797599999999999        39.090260986823644       0.33325918850720654     
   16.801199999999998        39.530669311017945       0.33422229750811450     
   16.804800000000000        38.613465822852284       0.33291300151740827     
   16.808399999999999        38.656545181137034       0.33292609609253421     
   16.812000000000001        38.642619189354996       0.33341751706660250     
   16.815600000000000        38.795656313334788       0.33378969332252373     
   16.819199999999999        38.623468765488624       0.33398409069775287     
   16.822800000000001        38.576343330596771       0.33354041597401263     
   16.826400000000000        38.615668394554845       0.33358047773371957     
   16.829999999999998        38.327536291067496       0.33262784444059629     
   16.833600000000001        38.616295581077786       0.33388244513505899     
   16.837199999999999        38.652597321832047       0.33373310473836881     
   16.840799999999998        38.536475074791063       0.33426849593089064     
   16.844400000000000        38.195353417582012       0.33317121272022437     
   16.847999999999999        38.570554292972751       0.33389052199901598     
   16.851600000000001        38.323384095651768       0.33360678529481175     
   16.855200000000000        38.062816310930621       0.33410313538603109     
   16.858799999999999        37.846888251360056       0.33331239485171638     
   16.862400000000001        38.570301571114754       0.33492285308445285     
   16.866000000000000        38.028220102643139       0.33350567587149049     
   16.869599999999998        38.583021939593394       0.33528534285103140     
   16.873200000000001        37.942112564751461       0.33395169280765319     
   16.876799999999999        38.073395850657633       0.33456199492061178     
   16.880399999999998        38.161617422439754       0.33450404068707390     
   16.884000000000000        38.671030566481548       0.33555399853829831     
   16.887599999999999        38.077401794605237       0.33470344549856273     
   16.891199999999998        37.834895463949081       0.33494553265432897     
   16.894800000000000        38.254806939177485       0.33555381438051596     
   16.898399999999999        38.221129989477610       0.33497957041652299     
   16.902000000000001        38.164987447813282       0.33503963603618292     
   16.905600000000000        38.158786136224521       0.33500729416384711     
   16.909199999999998        38.009109115771487       0.33756256103817511     
   16.912800000000001        37.291258193915546       0.33408304652205750     
   16.916399999999999        38.013669937601627       0.33591925221752933     
   16.919999999999998        37.409384959526378       0.33488821595459323     
   16.923600000000000        37.830816934569619       0.33617670606852740     
   16.927199999999999        37.644339367469307       0.33477294051612877     
   16.930799999999998        37.682117935483348       0.33518560059395858     
   16.934400000000000        37.494089840056134       0.33471668540536670     
   16.937999999999999        38.070975016775577       0.33674630270324191     
   16.941600000000001        37.623464945668182       0.33587927121690619     
   16.945200000000000        37.973253632027053       0.33698197236059746     
   16.948799999999999        37.644680739684091       0.33602685932017501     
   16.952400000000001        37.521962042161412       0.33643992608819107     
   16.956000000000000        37.761909348380108       0.33687847506177543     
   16.959599999999998        37.891390115861661       0.33696339186956242     
   16.963200000000001        38.077393760920074       0.33715569740806872     
   16.966799999999999        37.862386254361233       0.33705844085711811     
   16.970399999999998        38.180584618826295       0.33754828540969650     
   16.974000000000000        37.820646964583261       0.33710528385298894     
   16.977599999999999        37.643556215333064       0.33627509078716455     
   16.981200000000001        37.878664785930027       0.33645594772355597     
   16.984800000000000        37.634001896656557       0.33660035892476131     
   16.988399999999999        37.514611224870613       0.33637669456950448     
   16.992000000000001        37.851090212230410       0.33742454265195965     
   16.995600000000000        37.365574283766520       0.33645095041554046     
   16.999199999999998        37.987663252714647       0.33808808297094001     
   17.002800000000001        37.777970787943566       0.33761610481744547     
   17.006399999999999        38.343742568437143       0.33874090836141518     
   17.009999999999998        38.303890848888017       0.33841555763778514     
   17.013600000000000        38.451050553242482       0.33916916340984382     
   17.017199999999999        37.704086783870359       0.33802365121787137     
   17.020800000000001        38.055948983812272       0.33933765280113104     
   17.024400000000000        38.071285493630427       0.33806604096714193     
   17.027999999999999        38.262763834675262       0.33885615315936857     
   17.031600000000001        38.351117486544737       0.33854829345145765     
   17.035200000000000        38.418292514994661       0.33951007326977872     
   17.038799999999998        38.400344972766916       0.33882845957659241     
   17.042400000000001        38.425265182699583       0.33933445328286194     
   17.045999999999999        38.335482420324844       0.33952285238514374     
   17.049599999999998        38.065573868573964       0.33958225031194100     
   17.053200000000000        38.293016868085886       0.33947165665562073     
   17.056799999999999        38.483345744713723       0.33990101621455271     
   17.060399999999998        38.535751417830838       0.34006702438370345     
   17.064000000000000        38.776959340578827       0.34070701823447802     
   17.067599999999999        38.798088865984475       0.34097602232580426     
   17.071200000000001        38.894657767667518       0.34064023256033393     
   17.074800000000000        38.940902453744251       0.34099346211337989     
   17.078399999999998        38.832717333537154       0.34079589628796653     
   17.082000000000001        39.363085337603373       0.34208008300638171     
   17.085599999999999        39.214835862135345       0.34149805149236412     
   17.089199999999998        39.684306807880986       0.34317248260160521     
   17.092800000000000        39.564707274560924       0.34254192118199739     
   17.096399999999999        39.244682971854502       0.34242113659735257     
   17.099999999999998        39.035964533424455       0.34144505764735800     
   17.103600000000000        39.367885984135157       0.34260635353640229     
   17.107199999999999        39.496935939032156       0.34256174120468691     
   17.110800000000001        39.699724739090925       0.34341408870403284     
   17.114400000000000        39.600391684453001       0.34226835626257046     
   17.117999999999999        40.580831000777074       0.34454025656038523     
   17.121600000000001        39.635762269079173       0.34327820020127969     
   17.125200000000000        40.015218892644853       0.34407159228686057     
   17.128799999999998        39.936435183680111       0.34299934270574556     
   17.132400000000001        40.019702851865475       0.34352036090340649     
   17.135999999999999        39.943861768623094       0.34374453566780216     
   17.139599999999998        40.225098264039033       0.34469834828843054     
   17.143200000000000        40.524618510217032       0.34442140055787679     
   17.146799999999999        40.699811034441794       0.34469257641162954     
   17.150400000000001        40.500602268676033       0.34478501556443869     
   17.154000000000000        41.012306429288266       0.34531064551033158     
   17.157599999999999        40.895969146538000       0.34523082527950816     
   17.161200000000001        41.599171370170318       0.34652098240623219     
   17.164800000000000        41.431434382566913       0.34728615688059605     
   17.168399999999998        41.042172115300751       0.34581502187062824     
   17.172000000000001        41.300720890664167       0.34662032328772424     
   17.175599999999999        41.557646459261576       0.34661631142892879     
   17.179199999999998        41.658805824570578       0.34760303086615918     
   17.182800000000000        41.632759650747111       0.34638046422622371     
   17.186399999999999        41.904028867051032       0.34722388620100147     
   17.190000000000001        41.825910926952275       0.34696293562489439     
   17.193600000000000        42.192050941600108       0.34813406819705855     
   17.197199999999999        42.003956629090908       0.34711120729445955     
   17.200800000000001        42.158260334027723       0.34819761510776298     
   17.204400000000000        42.339923972343094       0.34785049481113045     
   17.207999999999998        43.091122689394076       0.34957958057435279     
   17.211600000000001        42.937581682179697       0.34914605413234162     
   17.215199999999999        43.333367101611167       0.35014637020353695     
   17.218799999999998        43.323633088156789       0.34971378754838678     
   17.222400000000000        43.688072460340933       0.35036574822974431     
   17.225999999999999        43.709115251266418       0.34918223342111948     
   17.229599999999998        43.378431618561279       0.34938917975105849     
   17.233200000000000        43.324727963135857       0.34888009406133375     
   17.236799999999999        43.543431272942911       0.34877198287691907     
   17.240400000000001        43.668415543511230       0.34927044286494779     
   17.244000000000000        44.309729228248415       0.35044460314358750     
   17.247599999999998        43.905004983217658       0.35015235965223285     
   17.251200000000001        44.188867168952612       0.35049333719815257     
   17.254799999999999        44.751955010776001       0.35162049587385302     
   17.258399999999998        44.608550930031548       0.35108294827405911     
   17.262000000000000        44.404887708756071       0.35129234093989309     
   17.265599999999999        44.441541156647666       0.35090219666153649     
   17.269199999999998        44.921361171367472       0.35190704915963900     
   17.272800000000000        44.693056353274123       0.35095437537763358     
   17.276399999999999        45.047828819244316       0.35222599635995827     
   17.280000000000001        44.796394985270055       0.35082191107151994     
   17.283600000000000        45.098869866812464       0.35167350655181007     
   17.287199999999999        44.714500862122861       0.35107426413318604     
   17.290800000000001        44.863286218771819       0.35267716164200485     
   17.294400000000000        44.436111101910690       0.35166478271864710     
   17.297999999999998        45.172607549330699       0.35335845684055162     
   17.301600000000001        44.852621864517268       0.35260008094503409     
   17.305199999999999        44.731859544073245       0.35290033636312840     
   17.308799999999998        44.989486352370434       0.38260185815662467     
   17.312400000000000        45.484312223607361       0.36351065892324758     
   17.315999999999999        45.494528779680380       0.35426225067717837     
   17.319600000000001        45.440468771635132       0.35406686893691064     
   17.323200000000000        45.624080874057917       0.35388611022102501     
   17.326799999999999        44.853307620929513       0.35283661342504435     
   17.330400000000001        44.345889992738101       0.35104345058296899     
   17.334000000000000        44.334142354367046       0.35076674323878482     
   17.337599999999998        45.081127601538995       0.35137891437691832     
   17.341200000000001        44.737839604447885       0.35084844666490872     
   17.344799999999999        44.985730822228952       0.35166267500377135     
   17.348399999999998        45.068737398390510       0.35107015650607182     
   17.352000000000000        44.796619076260271       0.35127423612017239     
   17.355599999999999        44.428593749801543       0.35046903687312519     
   17.359200000000001        45.210827460589918       0.35239332059682565     
   17.362800000000000        44.626827511784434       0.35146493247732002     
   17.366399999999999        44.621737593043349       0.35162518122254349     
   17.370000000000001        44.587025801151988       0.35156890183467515     
   17.373600000000000        44.488477738441247       0.35162770007893918     
   17.377199999999998        44.478141049370919       0.35095600290253642     
   17.380800000000001        44.588058662334809       0.35144970883531262     
   17.384399999999999        44.003471496609883       0.35044180041191508     
   17.387999999999998        44.522779067645622       0.35159803225626535     
   17.391600000000000        43.807931220331895       0.35018491096121296     
   17.395199999999999        44.518274148055731       0.35171782574900445     
   17.398799999999998        44.286610758433440       0.35095108480081405     
   17.402400000000000        43.983133161990885       0.35068498298355422     
   17.405999999999999        44.035324835461040       0.35080238832006805     
   17.409600000000001        44.048324583973525       0.35100706196836301     
   17.413200000000000        44.152727100028187       0.35088279276980888     
   17.416799999999999        43.774203045195975       0.35029168666932642     
   17.420400000000001        43.974226801102674       0.35123859013889330     
   17.423999999999999        43.242982980094318       0.34931900872700006     
   17.427599999999998        43.476875619367107       0.34987701116612052     
   17.431200000000000        43.555381326958383       0.34994667440280425     
   17.434799999999999        43.434760369670208       0.34987689902301572     
   17.438399999999998        43.209108281623102       0.34902234141288790     
   17.442000000000000        43.292644003566025       0.34997715580923994     
   17.445599999999999        42.979037546258958       0.34884892583058519     
   17.449200000000001        43.306912282367016       0.34979012793748132     
   17.452800000000000        42.580964181581642       0.34804958681840331     
   17.456399999999999        42.996794161552948       0.34919079828855037     
   17.460000000000001        42.608931799847682       0.34826634647182442     
   17.463600000000000        42.947542785387341       0.34906973049265794     
   17.467199999999998        42.168221265347036       0.34706319647787948     
   17.470800000000001        42.196391478619176       0.34768981739305044     
   17.474399999999999        42.147980935918255       0.34687829757347455     
   17.477999999999998        42.468047435186534       0.34786823383228954     
   17.481600000000000        41.992544863082777       0.34658479194549252     
   17.485199999999999        42.196360451318981       0.34750414605224389     
   17.488800000000001        42.110682530746203       0.34722988141905481     
   17.492400000000000        42.039909538319783       0.34699554387176229     
   17.495999999999999        42.587746167032805       0.34845799979301062     
   17.499600000000001        42.347379811781607       0.34845147044116104     
   17.503200000000000        42.148248378254216       0.34857264849832392     
   17.506799999999998        41.920920629563504       0.34741320036003492     
   17.510400000000001        42.145454155453791       0.34823779466832200     
   17.513999999999999        42.268901996093767       0.34789932978143923     
   17.517599999999998        41.895100150679340       0.34787993155092350     
   17.521200000000000        41.819098365215304       0.34659577474495723     
   17.524799999999999        41.867789125407789       0.34651130753928000
[truncated: 8,398,631 more chars]
