# Supplementary material for: Coupling to octahedral tilts in halide perovskite nanocrystals induces phonon-mediated attractive interactions between excitons
Source: Nat Phys. 2023 Nov 9;20(1):47–53. doi: 10.1038/s41567-023-02253-7 (PMC10791581; doi:10.1038/s41567-023-02253-7)
Supplement: Supplementary file 5 — Source data for Fig. 5: time- and fluence-dependent luminescence measured on FAPbBr3 (a), extracted emission tail vs. fluence for FA- and CsPbBr3 (b). [file 41567_2023_2253_MOESM5_ESM.txt]

Figure 5a
Time Dependence (left panel)

times (ps)
2.10389,2.46679,2.89259,3.39249,3.97919,4.66779,5.47599,6.42459,7.53799,8.84479,10.3786,12.1789,14.2918,16.7719,19.6827,23.0992,27.1092,31.8158,37.3399,43.8237,51.4338

energies (eV)
-0.322252,-0.317758,-0.313251,-0.30873,-0.304196,-0.299648,-0.295086,-0.290511,-0.285921,-0.276699,-0.272068,-0.267421,-0.262761,-0.258087,-0.253397,-0.248694,-0.243976,-0.239243,-0.234496,-0.229734,-0.224957,-0.220165,-0.215359,-0.210537,-0.2057,-0.200849,-0.195981,-0.191099,-0.186201,-0.181288,-0.176359,-0.171415,-0.166455,-0.16148,-0.156488,-0.151481,-0.146457,-0.141418,-0.136363,-0.126203,-0.121099,-0.115978,-0.110841,-0.105687,-0.100517,-0.0953296,-0.0901256,-0.0849047,-0.0796668,-0.0744118,-0.0691397,-0.0638503,-0.0585436,-0.0532195,-0.0478779,-0.0425187,-0.0371418,-0.0317472,-0.0263347,-0.0209043,-0.0154559,-0.00998935,0.000998447,0.00651988,0.0120598,0.0176183,0.0231954,0.0287914,0.0344061,0.0400398,0.0456926,0.0513645,0.0570557,0.0627662,0.0684961,0.0742456,0.0800147,0.0858035,0.0916122,0.0974408,0.10329,0.109158,0.115047,0.120957,0.126887,0.132837

normalised emission
0.0822714,0.112035,0.0917775,0.117157,0.0826132,0.105419,0.0920257,0.130548,0.157773,0.144171,0.117289,0.147402,0.142955,0.130581,0.15458,0.155549,0.18173,0.190739,0.209427,0.197393,0.209086,0.213382,0.218202,0.237846,0.253689,0.236663,0.238819,0.275699,0.278758,0.291582,0.309516,0.313278,0.335791,0.326839,0.36434,0.372224,0.385044,0.409571,0.455066,0.479823,0.472805,0.477135,0.527919,0.528956,0.560314,0.579598,0.622834,0.636646,0.662456,0.685562,0.738957,0.749741,0.78254,0.828369,0.823631,0.864842,0.871692,0.912026,0.923805,0.969518,0.985518,0.987108,0.984352,0.976192,1.,0.984432,0.974585,0.971911,0.926744,0.924538,0.903572,0.876248,0.880637,0.85421,0.829229,0.782893,0.807744,0.772529,0.745837,0.702394,0.684401,0.646944,0.618521,0.583583,0.570168,0.56584
0.0789233,0.059386,0.0993947,0.0804908,0.0711803,0.0720827,0.105741,0.101977,0.114775,0.109724,0.100971,0.127583,0.132998,0.119817,0.137154,0.15358,0.149692,0.15416,0.144683,0.181753,0.17824,0.189693,0.196356,0.207855,0.222817,0.201897,0.215706,0.225354,0.242811,0.254527,0.26436,0.285146,0.284171,0.278192,0.323991,0.330306,0.360969,0.353232,0.372674,0.405568,0.417792,0.451094,0.485101,0.471591,0.511863,0.545452,0.551835,0.584578,0.624195,0.629006,0.650208,0.688535,0.721397,0.770515,0.770126,0.832948,0.848822,0.902362,0.919587,0.927638,0.963526,0.994804,0.984981,0.97231,0.988942,1.,0.973374,0.977223,0.971868,0.955805,0.955117,0.926987,0.927406,0.900635,0.869871,0.843774,0.823549,0.779885,0.795763,0.741587,0.719226,0.682546,0.668782,0.617053,0.595401,0.57769
0.0626474,0.0781992,0.0699313,0.07904,0.0600761,0.0726471,0.0815133,0.0844931,0.0957849,0.087486,0.0972586,0.105629,0.102039,0.100445,0.108089,0.115261,0.135459,0.122938,0.12426,0.117825,0.155755,0.156507,0.166418,0.186335,0.166599,0.176791,0.202793,0.196276,0.215007,0.240943,0.223837,0.244251,0.256456,0.28095,0.286954,0.321612,0.337931,0.358089,0.36091,0.410547,0.409099,0.429445,0.475213,0.497594,0.525686,0.546907,0.577323,0.617287,0.650052,0.67947,0.698418,0.725909,0.776148,0.795441,0.830913,0.865631,0.881851,0.920763,0.929181,0.981766,0.986687,0.989739,1.,0.994861,0.99403,0.990794,0.977755,0.970397,0.927695,0.940681,0.927279,0.876678,0.869828,0.835328,0.809686,0.80241,0.765374,0.743193,0.720272,0.684614,0.643992,0.614021,0.584446,0.567038,0.561049,0.498227
0.0168518,0.0313605,0.0584535,0.0221055,0.0395026,0.059747,0.0677712,0.0488184,0.0628586,0.108251,0.08709,0.0967077,0.0862105,0.0784412,0.09747,0.097786,0.136887,0.0989637,0.112272,0.120793,0.130485,0.123927,0.156328,0.17145,0.17433,0.153165,0.20387,0.161157,0.198648,0.198036,0.215084,0.220536,0.250338,0.264316,0.282546,0.28913,0.311836,0.313882,0.341872,0.382735,0.394147,0.404137,0.432853,0.461725,0.483208,0.537096,0.548313,0.582173,0.621866,0.654543,0.674658,0.691678,0.738543,0.763346,0.807802,0.847803,0.8575,0.884176,0.912913,0.960118,0.943169,0.987479,0.972066,1.,0.990877,0.97327,0.975018,0.96645,0.916421,0.928758,0.91458,0.867744,0.820889,0.822696,0.801806,0.768229,0.740407,0.713484,0.694305,0.658334,0.632619,0.580304,0.556438,0.531919,0.506039,0.472339
0.00959106,0.0252643,0.0463795,0.0340805,0.0380084,0.0420536,0.0721228,0.0355876,0.043237,0.0917962,0.0897376,0.0758262,0.0691218,0.058751,0.0771279,0.0534538,0.151275,0.0940409,0.0986852,0.0854545,0.10667,0.128107,0.136119,0.151075,0.155969,0.146254,0.168597,0.17436,0.18767,0.18106,0.196538,0.222121,0.227243,0.257952,0.258666,0.26903,0.291524,0.306788,0.317812,0.371534,0.374044,0.39316,0.448203,0.453384,0.484961,0.510848,0.543812,0.566232,0.597474,0.641354,0.685971,0.705663,0.717243,0.771074,0.794893,0.831211,0.879207,0.898878,0.932281,0.944385,0.971076,0.975902,0.972907,1.,0.999731,0.991683,0.97348,0.944894,0.93383,0.925676,0.909104,0.858227,0.831669,0.810081,0.793067,0.761216,0.7316,0.694157,0.702739,0.627278,0.609632,0.572007,0.540263,0.533133,0.487839,0.460356
0.0208045,0.0229978,0.0420607,0.0104495,0.0289055,0.0181318,0.0354228,0.0250578,0.0324743,0.111747,0.0345237,0.0531616,0.049806,0.0518244,0.0750096,0.0676785,0.0951049,0.0823088,0.11183,0.092896,0.110442,0.0917296,0.11465,0.137099,0.139994,0.140327,0.161334,0.13531,0.161853,0.170798,0.1795,0.188898,0.218226,0.232078,0.238295,0.251978,0.263105,0.287204,0.321588,0.342436,0.352055,0.362265,0.42317,0.448515,0.459339,0.500569,0.519695,0.562212,0.60521,0.610069,0.672119,0.697705,0.727986,0.750911,0.797134,0.836121,0.864715,0.880942,0.918435,0.937558,0.935337,0.980987,0.975526,0.977637,1.,0.987575,0.963078,0.952513,0.922775,0.921111,0.902853,0.843609,0.804369,0.787858,0.77316,0.734297,0.702099,0.660757,0.672071,0.58984,0.559878,0.526579,0.503431,0.464962,0.439853,0.425053
0.0167559,0.00714229,0.0387811,0.0167628,0.0316967,0.0148299,0.030603,0.0109286,0.0392281,0.0873261,0.0609855,0.0612613,0.0241514,0.0357953,0.0573148,0.0523809,0.0878604,0.070014,0.0732808,0.0840352,0.101039,0.10213,0.102145,0.12358,0.143765,0.11029,0.166041,0.123625,0.164244,0.174011,0.178445,0.176266,0.190204,0.238454,0.224051,0.272799,0.253258,0.270373,0.295761,0.323996,0.343309,0.371852,0.39874,0.434959,0.468579,0.499826,0.527534,0.542571,0.594143,0.619802,0.657421,0.688392,0.711855,0.776895,0.805053,0.839951,0.878264,0.890254,0.918212,0.951243,0.958847,0.975587,1.,0.979331,0.995511,0.9742,0.951136,0.953608,0.920159,0.902215,0.866414,0.828727,0.816943,0.789892,0.749015,0.709014,0.684404,0.636599,0.630741,0.58179,0.551292,0.508124,0.478078,0.433226,0.402784,0.371727
0.0166322,0.00684839,0.0364201,0.,0.015676,0.0235689,0.0272933,0.0351734,0.0207716,0.0712453,0.0314123,0.035716,0.0425425,0.0560861,0.0762131,0.0504171,0.107028,0.0623062,0.100746,0.0697185,0.0912657,0.101704,0.103816,0.1121,0.10064,0.106312,0.147442,0.121323,0.146275,0.177767,0.163907,0.17612,0.177588,0.211244,0.240714,0.230772,0.260097,0.273181,0.287035,0.318026,0.328572,0.359398,0.401044,0.416596,0.43122,0.466049,0.503263,0.535209,0.564826,0.610772,0.654114,0.687028,0.712344,0.735848,0.769234,0.830601,0.868915,0.892547,0.915865,0.93764,0.965761,0.96134,1.,0.994811,0.998494,0.985649,0.951045,0.932135,0.890298,0.889912,0.85956,0.807913,0.773985,0.744899,0.733018,0.681108,0.659178,0.623919,0.589527,0.540958,0.491463,0.451887,0.448905,0.394564,0.384482,0.340252
0.00844792,0.00849679,0.0560031,0.0324349,0.0291165,0.0035874,0.031175,0.035618,0.0201411,0.0421459,0.0452267,0.0565895,0.0478795,0.0519568,0.0622735,0.0228931,0.0736642,0.0912969,0.0884601,0.0853369,0.0814194,0.106363,0.106225,0.109054,0.112557,0.103684,0.127261,0.105402,0.137686,0.116713,0.14456,0.157851,0.182681,0.182922,0.205336,0.23671,0.230796,0.244067,0.280471,0.323737,0.329265,0.333264,0.391345,0.39463,0.429111,0.486489,0.501989,0.559611,0.57558,0.617275,0.634526,0.670531,0.71956,0.759499,0.819539,0.833062,0.861493,0.903068,0.929464,0.970663,0.974332,0.989026,1.,0.997684,0.990394,0.998514,0.964807,0.932142,0.910343,0.893647,0.867825,0.807854,0.782992,0.748431,0.724092,0.658531,0.62334,0.596852,0.57126,0.512128,0.480251,0.431628,0.405519,0.376747,0.344756,0.296085
0.,0.,0.0635308,0.,0.00729179,0.0490117,0.00202887,0.0234117,0.0249436,0.0611586,0.04136,0.033214,0.0335267,0.0488968,0.027244,0.0534485,0.100524,0.0530475,0.0726962,0.0529579,0.0963143,0.0557482,0.115706,0.105113,0.0893938,0.0788176,0.145414,0.0935043,0.125969,0.12203,0.128842,0.144874,0.162687,0.165856,0.205702,0.223185,0.223923,0.22727,0.262349,0.287668,0.331533,0.328551,0.367102,0.383978,0.421315,0.464049,0.483486,0.527518,0.578311,0.586325,0.623586,0.691796,0.689517,0.777432,0.790941,0.845594,0.859558,0.899673,0.926153,0.950434,0.957139,0.977121,0.979019,1.,0.980289,0.947173,0.936454,0.940552,0.889148,0.864754,0.822802,0.763523,0.719118,0.711484,0.679062,0.636302,0.591452,0.571476,0.539583,0.472607,0.436949,0.392073,0.371617,0.343017,0.311086,0.281723
0.0135298,0.000998834,0.0515943,0.0105613,0.0184783,0.030762,0.0110713,0.,0.000792208,0.0800464,0.0368847,0.0408908,0.046002,0.0365686,0.00771197,0.0138456,0.0802715,0.0349137,0.076609,0.0619396,0.063435,0.0459925,0.0875281,0.0876826,0.091965,0.0850879,0.124863,0.0877807,0.111763,0.0999137,0.111065,0.154814,0.139295,0.17531,0.196193,0.207557,0.208334,0.230579,0.255485,0.257397,0.305381,0.311451,0.342431,0.383888,0.395403,0.450308,0.480276,0.542078,0.545129,0.590755,0.634515,0.670762,0.680625,0.747834,0.796633,0.830168,0.843875,0.883669,0.93882,0.954368,0.962213,0.996807,1.,0.966447,0.996706,0.977705,0.972201,0.923448,0.849301,0.842675,0.79508,0.759489,0.756477,0.687123,0.663366,0.583816,0.556194,0.529908,0.520382,0.461285,0.411017,0.373119,0.32868,0.314852,0.286737,0.263729
0.,0.0224712,0.0257196,0.00235975,0.0199074,0.,0.0168579,0.,0.00252612,0.0469091,0.01725,0.0045215,0.0192333,0.0536312,0.0223053,0.027996,0.0883743,0.0266439,0.0575028,0.0868777,0.0257876,0.0454399,0.0845141,0.0855335,0.0652349,0.0848456,0.10961,0.0693055,0.114143,0.110002,0.106332,0.123233,0.123947,0.155544,0.16718,0.19132,0.206883,0.217206,0.221535,0.25398,0.269973,0.286161,0.33203,0.375725,0.406742,0.421804,0.457111,0.504527,0.541051,0.558357,0.609801,0.662108,0.671914,0.731209,0.78218,0.830553,0.862576,0.897779,0.942873,0.978202,1.,0.995202,0.993867,0.975269,0.998576,0.928561,0.942456,0.904693,0.879238,0.821965,0.81379,0.759835,0.698431,0.65525,0.634714,0.560539,0.544258,0.494129,0.45215,0.417683,0.382689,0.347796,0.323666,0.276211,0.258783,0.211579
0.,0.00170829,0.0460863,0.,0.00746169,0.,0.0327682,0.0156194,0.00685379,0.0268605,0.0308143,0.0193721,0.0329045,0.0303818,0.0233746,0.0436751,0.0664834,0.0372555,0.0317344,0.0538569,0.0729726,0.021444,0.0919351,0.0528676,0.0710576,0.0814198,0.113131,0.0625863,0.0968684,0.0804213,0.0968198,0.106627,0.127679,0.130434,0.137819,0.166828,0.175551,0.188843,0.216915,0.245746,0.254213,0.270781,0.332294,0.343773,0.369873,0.441032,0.451114,0.487655,0.507005,0.563335,0.576768,0.659981,0.653294,0.733997,0.776533,0.817673,0.846806,0.881038,0.913177,0.937003,0.968405,0.964718,0.98115,0.936435,1.,0.957418,0.900339,0.887107,0.845406,0.815625,0.763422,0.711854,0.658632,0.65361,0.587781,0.520448,0.487454,0.465565,0.419238,0.384805,0.334464,0.313019,0.28465,0.25056,0.226694,0.211606
0.0167829,0.,0.0490238,0.,0.0356637,0.0131496,0.,0.,0.,0.0473047,0.0651459,0.,0.,0.,0.0195937,0.0224025,0.087535,0.0413143,0.0357291,0.0342383,0.0137556,0.0307225,0.0714535,0.0924098,0.0476437,0.0296057,0.0814459,0.0644118,0.0941515,0.0917368,0.0971502,0.106461,0.118555,0.143126,0.143026,0.190087,0.187266,0.223884,0.203138,0.230717,0.263296,0.249367,0.308012,0.357326,0.357838,0.421791,0.444776,0.442073,0.521084,0.558037,0.593408,0.6507,0.68931,0.734363,0.78999,0.814406,0.862477,0.885351,0.916883,0.951708,0.961565,0.984723,1.,0.989133,0.980928,0.952787,0.91953,0.888642,0.834846,0.805667,0.787044,0.703378,0.664434,0.592691,0.558025,0.526127,0.501515,0.436508,0.412642,0.378927,0.314843,0.299078,0.244545,0.24366,0.215138,0.18048
0.,0.008046,0.0208723,0.,0.,0.0108315,0.,0.0211141,0.,0.03381,0.0258168,0.,0.0280672,0.0434786,0.0036126,0.00106851,0.0766609,0.000692745,0.0166735,0.0591021,0.0179116,0.0289909,0.0883852,0.0819352,0.0377444,0.0527235,0.0999835,0.0599593,0.0843369,0.0799878,0.0755688,0.101758,0.120935,0.149659,0.124324,0.154982,0.181137,0.172381,0.198903,0.235337,0.235204,0.258019,0.298777,0.342624,0.353708,0.434653,0.426481,0.468258,0.500155,0.580831,0.603847,0.647027,0.681875,0.730599,0.817596,0.81347,0.835874,0.909479,0.932958,1.,0.953953,0.997622,0.970992,0.978456,0.951849,0.936637,0.903921,0.878143,0.809602,0.81199,0.744599,0.700121,0.61313,0.614535,0.562637,0.519715,0.437931,0.392756,0.379716,0.322746,0.290702,0.265532,0.220428,0.201717,0.18949,0.184403
0.076253,0.0401989,0.029847,0.0121206,0.,0.058223,0.0377272,0.,0.0170651,0.0670308,0.0239118,0.0132679,0.0151196,0.023304,0.0344894,0.00745132,0.0983438,0.0420547,0.0417081,0.0396721,0.0194554,0.0450532,0.0816825,0.111828,0.060805,0.0665634,0.101992,0.0422933,0.0846314,0.0642207,0.106378,0.0775644,0.104164,0.110122,0.118983,0.144305,0.162728,0.159145,0.196041,0.210059,0.239037,0.246889,0.301504,0.311774,0.344193,0.404933,0.437143,0.457398,0.520903,0.538273,0.592844,0.629746,0.672147,0.731396,0.769956,0.825176,0.87598,0.929826,0.945185,0.950484,0.978008,0.961373,1.,0.976478,0.991165,0.936691,0.910079,0.86547,0.827598,0.787764,0.714896,0.670278,0.647825,0.572874,0.540541,0.46035,0.450467,0.413264,0.382782,0.313503,0.268458,0.243994,0.216458,0.186248,0.164215,0.147821
0.0264363,0.00755474,0.0149275,0.00331109,0.,0.,0.0522963,0.,0.0044182,0.113489,0.0293364,0.0800334,0.,0.0433931,0.0294316,0.0288348,0.118172,0.0377688,0.0317299,0.0455028,0.0518639,0.0383407,0.0300504,0.0848769,0.0123838,0.0635632,0.106929,0.0414117,0.0279319,0.0513129,0.0569039,0.111466,0.126193,0.101703,0.119138,0.124564,0.161734,0.146466,0.165738,0.206726,0.21144,0.214859,0.263369,0.302707,0.291612,0.369198,0.399755,0.444689,0.473265,0.501413,0.543835,0.61215,0.624772,0.681899,0.736294,0.820053,0.829567,0.881828,0.937438,1.,0.928497,0.979846,0.959759,0.960106,0.942185,0.903539,0.857989,0.838554,0.783161,0.765948,0.697845,0.662115,0.622031,0.564248,0.508535,0.431338,0.40154,0.384267,0.305025,0.276518,0.26934,0.205342,0.181149,0.176834,0.173384,0.124469
0.0153932,0.,0.00306151,0.0173446,0.0194956,0.0110857,0.00266431,0.,0.,0.0591143,0.,0.0072605,0.,0.,0.0211654,0.,0.095311,0.0159661,0.053875,0.0111935,0.0380698,0.0409254,0.0934663,0.0268142,0.0314419,0.0944397,0.0932738,0.0384294,0.0801003,0.0638483,0.0597311,0.074642,0.0814366,0.0982028,0.0989541,0.120398,0.147374,0.171451,0.16568,0.186233,0.200877,0.220211,0.255763,0.269552,0.302702,0.34245,0.369402,0.447025,0.489433,0.512776,0.574361,0.588922,0.615948,0.682409,0.741371,0.807704,0.809477,0.890975,0.908609,0.94274,0.953859,0.958661,1.,0.950219,0.958665,0.921938,0.859272,0.853427,0.796192,0.754019,0.673404,0.625448,0.566343,0.546468,0.495212,0.435914,0.396599,0.332115,0.315865,0.28059,0.244718,0.221238,0.175503,0.181828,0.146846,0.125572
0.0179639,0.,0.,0.00209498,0.,0.00800853,0.,0.0353557,0.,0.0479167,0.0191321,0.110528,0.0113137,0.0311891,0.0331387,0.,0.111067,0.0409973,0.053866,0.0529386,0.0770133,0.0198317,0.0556094,0.0689996,0.00143709,0.0359,0.0790512,0.00567044,0.0487334,0.0505482,0.0721236,0.0583617,0.0903224,0.0939992,0.111721,0.119769,0.15635,0.16601,0.170946,0.163558,0.178679,0.198049,0.250914,0.26686,0.290844,0.380505,0.377621,0.402181,0.45313,0.504903,0.528145,0.556982,0.644377,0.681695,0.751575,0.81338,0.82273,0.859002,0.911033,0.933941,0.945869,0.963672,1.,0.936986,0.92202,0.941087,0.843799,0.848027,0.780209,0.722496,0.683166,0.600408,0.560345,0.483454,0.48416,0.426351,0.376999,0.308468,0.284463,0.284703,0.222233,0.185104,0.179054,0.162573,0.143239,0.12588
0.,0.,0.0225912,0.00418515,0.,0.000558971,0.,0.,0.,0.0681957,0.,0.0473056,0.00940659,0.011112,0.0548357,0.,0.108591,0.0228167,0.,0.0372851,0.087027,0.0445862,0.0983414,0.0488471,0.,0.00601609,0.0860634,0.0108449,0.0238344,0.0572425,0.0654988,0.0706851,0.0807203,0.121621,0.119566,0.111109,0.149434,0.135492,0.145517,0.182348,0.19122,0.159465,0.258491,0.263695,0.289788,0.319727,0.359763,0.389428,0.466329,0.551946,0.546696,0.572123,0.610222,0.708568,0.769979,0.803274,0.832148,0.916623,0.919339,0.938804,0.955783,0.976878,0.992603,1.,0.990538,0.900497,0.872542,0.855783,0.780184,0.761754,0.688165,0.585986,0.560466,0.510919,0.447797,0.391646,0.371014,0.355003,0.311086,0.268004,0.213235,0.206011,0.196265,0.183599,0.144203,0.12391

%%-------------------------------------------------------------------------------------------------------
Power dependence (Right Panel)

75. nJ 
-0.329761,-0.325281,-0.320788,-0.316281,-0.31176,-0.307226,-0.302678,-0.298116,-0.29354,-0.288951,-0.284347,-0.279729,-0.275097,-0.270451,-0.265791,-0.261116,-0.256427,-0.251724,-0.247006,-0.242273,-0.237526,-0.232764,-0.227987,-0.223195,-0.218389,-0.213567,-0.20873,-0.203878,-0.199011,-0.194129,-0.189231,-0.184318,-0.179389,-0.174445,-0.169485,-0.164509,-0.159518,-0.154511,-0.149487,-0.144448,-0.139392,-0.134321,-0.129233,-0.124129,-0.119008,-0.113871,-0.108717,-0.103547,-0.0983594,-0.0931554,-0.0826966,-0.0721695,-0.0668801,-0.0615734,-0.0562493,-0.0509077,-0.0401716,-0.034777,-0.0239341,-0.0184857,-0.0130191,-0.00753439,-0.00203135,0.00349009,0.00903,0.0145885
0.114543,0.105165,0.114418,0.105475,0.122176,0.104451,0.122398,0.114883,0.131539,0.120014,0.132688,0.143759,0.128724,0.136897,0.143882,0.148324,0.157493,0.159349,0.162225,0.156568,0.176135,0.191876,0.184638,0.195063,0.190869,0.200813,0.202492,0.200859,0.215923,0.217804,0.227577,0.226476,0.238127,0.252819,0.259384,0.271342,0.289213,0.300637,0.313425,0.318117,0.330046,0.350477,0.378585,0.394935,0.410168,0.431191,0.457259,0.475254,0.516457,0.53307,0.588179,0.659529,0.697098,0.726497,0.752833,0.78628,0.861837,0.88696,0.936358,0.963315,0.969764,0.974227,0.983058,0.985958,1.,0.992285

45.3694 nJ 
-0.322252,-0.317758,-0.313251,-0.30873,-0.304196,-0.299648,-0.295086,-0.290511,-0.285921,-0.276699,-0.272068,-0.267421,-0.262761,-0.258087,-0.253397,-0.248694,-0.243976,-0.239243,-0.234496,-0.229734,-0.224957,-0.220165,-0.215359,-0.210537,-0.2057,-0.200849,-0.195981,-0.191099,-0.186201,-0.181288,-0.176359,-0.171415,-0.166455,-0.16148,-0.156488,-0.151481,-0.146457,-0.141418,-0.136363,-0.126203,-0.121099,-0.115978,-0.110841,-0.105687,-0.100517,-0.0953296,-0.0901256,-0.0849047,-0.0796668,-0.0744118,-0.0691397,-0.0638503,-0.0585436,-0.0532195,-0.0478779,-0.0425187,-0.0371418,-0.0317472,-0.0263347,-0.0209043,-0.0154559,-0.00998935,0.000998447,0.00651988,0.0120598,0.0176183
0.0643828,0.0636062,0.079668,0.0726316,0.0695703,0.0834885,0.0845095,0.0862854,0.103331,0.116774,0.108074,0.119996,0.111936,0.116942,0.133285,0.138008,0.159654,0.150403,0.149092,0.160194,0.168391,0.179322,0.190545,0.202396,0.205459,0.198547,0.221416,0.220856,0.238126,0.251626,0.262659,0.275377,0.290499,0.297043,0.321595,0.333542,0.351794,0.364689,0.385149,0.42351,0.436658,0.452685,0.488341,0.501893,0.533025,0.565997,0.589977,0.614235,0.652933,0.678629,0.702965,0.722801,0.765253,0.803968,0.821448,0.863852,0.881358,0.911645,0.932527,0.963516,0.975729,0.99801,0.994857,0.99195,1.,0.993301

33.5557 nJ
-0.315973,-0.31148,-0.306973,-0.302452,-0.297918,-0.29337,-0.288808,-0.284232,-0.279642,-0.275039,-0.270421,-0.265789,-0.261143,-0.256483,-0.251808,-0.247119,-0.242415,-0.237697,-0.232965,-0.228217,-0.223455,-0.218679,-0.213887,-0.20908,-0.204259,-0.199422,-0.189703,-0.184821,-0.179923,-0.17501,-0.170081,-0.165137,-0.160177,-0.155201,-0.15021,-0.145202,-0.140179,-0.13514,-0.130084,-0.125013,-0.119925,-0.11482,-0.1097,-0.104563,-0.0994087,-0.0942383,-0.0890511,-0.0838471,-0.0786262,-0.0733883,-0.0681333,-0.0628612,-0.0575718,-0.0522651,-0.046941,-0.0415994,-0.0362402,-0.0308633,-0.0254687,-0.0200562,-0.0146258,-0.00917739,-0.00371085,0.0017739,0.0127984,0.0183383
0.0467018,0.0617353,0.0635827,0.0683138,0.0772085,0.0764453,0.0574322,0.0757551,0.0829852,0.0926961,0.0757262,0.0769531,0.0962734,0.0882099,0.105929,0.102323,0.11263,0.11354,0.110637,0.128553,0.138047,0.139903,0.167257,0.162925,0.161167,0.173672,0.184458,0.204051,0.213159,0.216086,0.227574,0.23902,0.253483,0.270349,0.277658,0.297837,0.314583,0.330131,0.351663,0.370906,0.393513,0.406797,0.441966,0.462562,0.486136,0.508776,0.54336,0.561125,0.597631,0.633786,0.66254,0.698717,0.731726,0.761482,0.805923,0.833678,0.877764,0.902974,0.934736,0.945956,0.979109,0.999526,1.,0.991375,0.981751,0.978779

19.7409 nJ
-0.307506,-0.303012,-0.298505,-0.293985,-0.28945,-0.284902,-0.28034,-0.275765,-0.271175,-0.266571,-0.261954,-0.257322,-0.252676,-0.248015,-0.243341,-0.238652,-0.233948,-0.22923,-0.224497,-0.21975,-0.214988,-0.210211,-0.205419,-0.200613,-0.195791,-0.190954,-0.186103,-0.181236,-0.176353,-0.171455,-0.166542,-0.161614,-0.156669,-0.151709,-0.146734,-0.141742,-0.136735,-0.131712,-0.126672,-0.121617,-0.116545,-0.111457,-0.106353,-0.101232,-0.0960951,-0.0909413,-0.0857709,-0.0805837,-0.0753797,-0.0701588,-0.0649209,-0.0596659,-0.0543938,-0.0491044,-0.0437977,-0.0384736,-0.033132,-0.0277728,-0.0223959,-0.0170013,-0.0061584,-0.000709964,0.00475658,0.0102413,0.0157444,0.0212658
0.0295414,0.0483365,0.0571404,0.0548996,0.0522613,0.0654961,0.0623537,0.0649175,0.0637472,0.0737678,0.0756856,0.0756408,0.0820084,0.0936625,0.0851387,0.0882009,0.0983802,0.107246,0.107266,0.122273,0.143745,0.140643,0.133212,0.148014,0.151611,0.159863,0.175685,0.183326,0.195756,0.214068,0.225727,0.224586,0.254682,0.258175,0.269918,0.29177,0.30636,0.316391,0.336236,0.366683,0.381615,0.405863,0.425085,0.456319,0.480871,0.521421,0.545818,0.580618,0.611255,0.645551,0.681677,0.715289,0.752229,0.791858,0.826707,0.844821,0.893172,0.922897,0.936709,0.944901,0.986703,1.,0.985673,0.992285,0.972002,0.972593

10.7748 nJ
-0.311898,-0.307405,-0.302898,-0.298377,-0.293843,-0.289295,-0.284733,-0.280157,-0.275567,-0.270964,-0.266346,-0.261714,-0.257068,-0.252408,-0.247733,-0.243044,-0.238341,-0.233622,-0.22889,-0.224143,-0.219381,-0.214604,-0.209812,-0.205005,-0.200184,-0.195347,-0.190495,-0.185628,-0.180746,-0.175848,-0.170935,-0.166006,-0.161062,-0.156102,-0.151126,-0.146135,-0.141127,-0.136104,-0.131065,-0.126009,-0.120938,-0.11585,-0.110745,-0.105625,-0.100488,-0.0953338,-0.0901634,-0.0849762,-0.0797722,-0.0745513,-0.0693134,-0.0640584,-0.0587863,-0.0534969,-0.0481902,-0.0428661,-0.0375245,-0.0321653,-0.0267884,-0.0213938,-0.0159813,-0.0105509,-0.00510248,0.000364067,0.00584882,0.0113519
0.0557364,0.038472,0.0431481,0.0442028,0.0353734,0.0565535,0.0673892,0.0521599,0.0819341,0.0682876,0.0609891,0.0743913,0.0777088,0.0806355,0.0945725,0.0969904,0.0886989,0.0943454,0.102087,0.124994,0.12246,0.133369,0.138085,0.131908,0.147966,0.169765,0.179197,0.187244,0.190526,0.213901,0.20756,0.239732,0.235295,0.244203,0.282368,0.287129,0.310361,0.320796,0.336221,0.357603,0.379369,0.395867,0.421835,0.4559,0.473317,0.501612,0.529666,0.556883,0.588437,0.626431,0.642908,0.68832,0.722711,0.744597,0.793542,0.820451,0.841375,0.884657,0.910053,0.934383,0.958455,0.964197,0.974215,1.,0.977064,0.962957

5.11801 nJ
-0.301218,-0.296697,-0.292163,-0.287615,-0.283053,-0.278477,-0.269284,-0.264666,-0.250728,-0.193667,-0.188815,-0.183948,-0.179066,-0.174168,-0.169255,-0.164326,-0.159382,-0.154422,-0.149446,-0.144455,-0.139448,-0.129385,-0.124329,-0.119258,-0.11417,-0.109066,-0.103945,-0.0988078,-0.093654,-0.0884836,-0.0832964,-0.0780924,-0.0728715,-0.0676336,-0.0623786,-0.0571065,-0.0518171,-0.0465104,-0.0411863,-0.0358447,-0.0304855,-0.0251086,-0.019714,-0.0143015,-0.00887113,-0.0034227,0.00204385,0.0075286,0.0130316,0.0185531,0.024093,0.0296515,0.0352286,0.0408246,0.0464393,0.052073,0.0577258,0.0633977,0.0690889,0.0747994,0.0862788,0.0920479,0.0978367,0.103645,0.109474,0.115323
0.0146774,0.0226285,0.0179826,0.0333228,0.0458507,0.0533609,0.0383099,0.03954,0.0454006,0.127934,0.12576,0.134227,0.141554,0.155789,0.191482,0.168015,0.189275,0.211973,0.235018,0.238486,0.261746,0.283401,0.311077,0.326541,0.35979,0.388712,0.408984,0.426333,0.455257,0.493828,0.533493,0.566337,0.590483,0.639017,0.667766,0.71221,0.743512,0.779595,0.815374,0.858426,0.886639,0.926482,0.954026,0.967894,0.982272,0.992805,1.,0.97904,0.970795,0.957877,0.942119,0.916459,0.885638,0.861514,0.822162,0.783681,0.743937,0.708467,0.662467,0.619687,0.55512,0.510258,0.470019,0.431298,0.39216,0.370864

3.15546 nJ
-0.304049,-0.290446,-0.285885,-0.281309,-0.276719,-0.272115,-0.267498,-0.262866,-0.253559,-0.248885,-0.244196,-0.239492,-0.234774,-0.230042,-0.225294,-0.220532,-0.215755,-0.210964,-0.206157,-0.201335,-0.196499,-0.191647,-0.18678,-0.181897,-0.177,-0.172086,-0.167158,-0.162213,-0.157254,-0.152278,-0.147286,-0.142279,-0.137256,-0.132216,-0.127161,-0.122089,-0.117001,-0.111897,-0.106776,-0.101639,-0.0964855,-0.0913151,-0.0861279,-0.0809239,-0.075703,-0.0704651,-0.0652101,-0.0599379,-0.0546486,-0.0493419,-0.0440178,-0.0386761,-0.0333169,-0.0279401,-0.0225455,-0.0117026,-0.00625415,-0.000787604,0.00469715,0.0102002,0.0157216,0.0212615,0.02682,0.0323972,0.0379931,0.0436079
0.00891057,0.00144686,0.00466355,0.0124415,0.00318793,0.00517226,0.0121064,0.00834897,0.0181494,0.00950904,0.025318,0.04618,0.0326448,0.0303726,0.0512063,0.0397105,0.0565702,0.0638189,0.0629034,0.0694785,0.0462135,0.0832054,0.0889126,0.115221,0.121916,0.116323,0.126508,0.176144,0.168949,0.180772,0.186233,0.215737,0.229265,0.24073,0.269971,0.306281,0.318115,0.331943,0.373959,0.400447,0.44245,0.468183,0.494104,0.536727,0.569331,0.609526,0.665429,0.683069,0.726677,0.758641,0.791814,0.842597,0.879758,0.918953,0.93493,0.975844,0.988487,1.,0.98691,0.985381,0.977991,0.953657,0.919129,0.900625,0.844025,0.818342

Figure 5b
Cs
75., 45.3694, 33.5557, 19.7409, 10.7748, 5.11801, 3.15546
0.141468, 0.135723, 0.1406, 0.13224, 0.131654, 0.117893, 0.126264
0.00968566, 0.00689965, 0.0054483, 0.00555775, 0.00597865, 0.00628392, 0.0057456

FA
75.,45.3694,33.5557,19.7409,10.7748,5.11801,3.15546
0.224144,0.184871,0.164923,0.154255,0.140475,0.132307,0.102641
0.00630954,0.00648075,0.00554248,0.00510974,0.00367029,0.00643217,0.0058215
